# Supplementary material for: [1,2-Bis(diisopropyl­phosphan­yl)ethane-κ2 P,P′](carbonato-κ2 O,O′)nickel(II)
Source: Acta Crystallogr Sect E Struct Rep Online. 2013 Mar 13;69(Pt 4):m200–1. doi: 10.1107/S1600536813006521 (PMC3629481; doi:10.1107/S1600536813006521)
Supplement: Supplementary file 1 [file e-69-0m200-sup1.cif]

##############################################################################
#                                                                            #
# This CIF contains the data in a paper accepted for publication in          #
# Acta Crystallographica Section E. It conforms to the requirements of       #
# Notes for Authors for Acta Crystallographica Section E, and has been       #
# peer reviewed under the auspices of the IUCr Commission on Journals.       #
#                                                                            #
# Full details of the Crystallographic Information File format               #
# are given in the paper "The Crystallographic Information File (CIF):       #
# a New Standard Archive File for Crystallography" by S. R. Hall, F. H.      #
# Allen and I. D. Brown [Acta Cryst. (1991), A47, 655-685].                  #
#                                                                            #
# The current version of the core CIF dictionary is obtainable from          #
# ftp://ftp.iucr.org/pub/cif_core.dic.                                       #
#                                                                            #
# Software is freely available for graphical display of the structure(s)     #
# in this CIF. For information consult the CIF software page                 #
# http://www.iucr.org/resources/cif/software.                                #
#                                                                            #
# This file may be used for bona fide research purposes within the           #
# scientific community so long as proper attribution is given to the journal # 
# article from which it was obtained.                                        #
#                                                                            #
##############################################################################
data_global
_audit_creation_method     'WinGX routine CIF_UPDATE'
_audit_conform_dict_name     cif_core.dic
_audit_conform_dict_version     2.4
_journal_date_recd_electronic     2013-02-22
_journal_date_accepted     2013-03-06
_journal_name_full     'Acta Crystallographica, Section E'
_journal_year     2013
_journal_volume     69
_journal_issue      4
_journal_page_first     m200
_journal_page_last     m201
_journal_paper_category     QM
_journal_paper_doi     10.1107/S1600536813006521
_journal_coeditor_code     RU2049
_publ_contact_author_name     'Garcia, Juventino J.'
_publ_contact_author_address
;
Facultad de Qu\'imica,
Universidad Nacional Aut\'onoma de M\'exico, M\'exico DF
04510, Mexico
;
_publ_contact_author_email     juvent@unam.mx
_publ_contact_author_phone     '52(55)56223514'
_publ_section_title
;\
[1,2-Bis(diisopropylphosphanyl)ethane-\k^2^<i>P</i>,<i>P</i>'](carbonato-\
\k^2^<i>O</i>,<i>O</i>')nickel(II)
;
loop_
    _publ_author_name
    _publ_author_footnote
    _publ_author_address
    'Morales-Becerril, Illan' .
;
Facultad de Qu\'imica,
Universidad Nacional Aut\'onoma de M\'exico, M\'exico DF
04510, Mexico
;
    'Flores-Alamo, Marcos' .
;
Facultad de Qu\'imica,
Universidad Nacional Aut\'onoma de M\'exico, M\'exico DF
04510, Mexico
;
    'Garcia, Juventino J.' .
;
Facultad de Qu\'imica,
Universidad Nacional Aut\'onoma de M\'exico, M\'exico DF
04510, Mexico
;
_publ_section_synopsis     .
data_I
_audit_creation_method     'WinGX routine CIF_UPDATE'
_audit_conform_dict_name     cif_core.dic
_audit_conform_dict_version     2.4
_chemical_name_systematic
;\
[1,2-Bis(diisopropylphosphanyl)ethane-\k^2^<i>P</i>,<i>P</i>'](carbonato-\
\k^2^<i>O</i>,<i>O</i>')nickel(II)
;
_chemical_formula_moiety     'C15 H32 Ni O3 P2'
_chemical_formula_sum     'C15 H32 Ni O3 P2'
_chemical_formula_iupac     '[Ni (C O3) (C14 H32 P2)]'
_chemical_formula_weight     381.06
_space_group_crystal_system     monoclinic
_space_group_name_H-M_alt     'P 21/n'
_space_group_name_Hall     '-P 2yn'
loop_
    _space_group_symop_operation_xyz
    'x, y, z'
    '-x+1/2, y+1/2, -z+1/2'
    '-x, -y, -z'
    'x-1/2, -y-1/2, z-1/2'
_cell_length_a     8.4974(4)
_cell_length_b     46.582(2)
_cell_length_c     14.7342(7)
_cell_angle_alpha     90
_cell_angle_beta     103.618(4)
_cell_angle_gamma     90
_cell_volume     5668.2(5)
_cell_formula_units_Z     12
_cell_measurement_reflns_used     6343
_cell_measurement_theta_min     3.3819
_cell_measurement_theta_max     29.4814
_cell_measurement_temperature     130(2)
_exptl_crystal_description     needle
_exptl_crystal_colour     'pale yellow'
_exptl_crystal_size_max     0.3291
_exptl_crystal_size_mid     0.0615
_exptl_crystal_size_min     0.0309
_exptl_crystal_density_diffrn     1.34
_exptl_crystal_density_method     'not measured'
_exptl_crystal_F_000     2448
loop_
    _exptl_crystal_face_index_h
    _exptl_crystal_face_index_k
    _exptl_crystal_face_index_l
    _exptl_crystal_face_perp_dist
    0 -1 -1 0.0155
    0 1 1 0.0155
    2 -1 0 0.1516
    -2 1 0 0.1516
    0 -1 0 0.0248
    0 1 0 0.0248
_exptl_absorpt_coefficient_mu     1.202
_exptl_absorpt_correction_type     analytical
_exptl_absorpt_process_details
;
(CrysAlis PRO; Oxford Diffraction, 2010)
;
_exptl_absorpt_correction_T_min     0.813
_exptl_absorpt_correction_T_max     0.965
_exptl_special_details     ?
_diffrn_ambient_temperature     130(2)
_diffrn_radiation_type     MoK\a
_diffrn_radiation_wavelength     0.71073
_diffrn_radiation_monochromator     graphite
_diffrn_measurement_device_type
                                   'Oxford Diffraction Xcalibur (Atlas, Gemini)'
_diffrn_measurement_method     '\w scans'
_diffrn_detector_area_resol_mean     10.4685
_diffrn_reflns_number     42978
_diffrn_reflns_av_R_equivalents     0.088
_diffrn_reflns_theta_min     3.39
_diffrn_reflns_theta_max     25.35
_diffrn_reflns_theta_full     25.35
_diffrn_measured_fraction_theta_max     0.995
_diffrn_measured_fraction_theta_full     0.995
_diffrn_reflns_limit_h_min     -10
_diffrn_reflns_limit_h_max     10
_diffrn_reflns_limit_k_min     -56
_diffrn_reflns_limit_k_max     55
_diffrn_reflns_limit_l_min     -13
_diffrn_reflns_limit_l_max     17
_refine_special_details
;
Refinement of <i>F</i>^2^ against ALL reflections. The weighted <i>R</i>-factor
<i>wR</i> and goodness of fit <i>S</i> are based on <i>F</i>^2^, conventional
<i>R</i>-factors <i>R</i> are based on <i>F</i>, with <i>F</i> set to zero for
negative <i>F</i>^2^. The threshold expression of <i>F</i>^2^ >
2\s(<i>F</i>^2^) is used only for calculating <i>R</i>-factors(gt) <i>etc</i>.
and is not relevant to the choice of reflections for refinement.
<i>R</i>-factors based on <i>F</i>^2^ are statistically about twice as large
as those based on <i>F</i>, and <i>R</i>- factors based on ALL data will be
even larger.
;
_reflns_number_total     10329
_reflns_number_gt     7642
_reflns_threshold_expression     I>2\s(I)
_refine_ls_structure_factor_coef     Fsqd
_refine_ls_matrix_type     full
_refine_ls_R_factor_all     0.0921
_refine_ls_R_factor_gt     0.0618
_refine_ls_wR_factor_gt     0.0869
_refine_ls_wR_factor_ref     0.0963
_refine_ls_goodness_of_fit_ref     1.087
_refine_ls_restrained_S_all     1.087
_refine_ls_number_reflns     10329
_refine_ls_number_parameters     592
_refine_ls_number_restraints     0
_refine_ls_hydrogen_treatment     constr
_refine_ls_weighting_scheme     calc
_refine_ls_weighting_details
         'calc w=1/[\s^2^(Fo^2^)+(0.0167P)^2^+0.6693P] where P=(Fo^2^+2Fc^2^)/3'
_atom_sites_solution_hydrogens     geom
_atom_sites_solution_primary     direct
_atom_sites_solution_secondary     difmap
_refine_ls_shift/su_max     0.001
_refine_ls_shift/su_mean     0
_refine_diff_density_max     0.567
_refine_diff_density_min     -0.59
_refine_ls_extinction_method     none
loop_
    _atom_type_symbol
    _atom_type_description
    _atom_type_scat_dispersion_real
    _atom_type_scat_dispersion_imag
    _atom_type_scat_source
    C C 0.0033 0.0016 'International Tables Vol C Tables 4.2.6.8 and 6.1.1.4'
    H H 0 0 'International Tables Vol C Tables 4.2.6.8 and 6.1.1.4'
    Ni Ni 0.3393 1.1124 'International Tables Vol C Tables 4.2.6.8 and 6.1.1.4'
    O O 0.0106 0.006 'International Tables Vol C Tables 4.2.6.8 and 6.1.1.4'
    P P 0.1023 0.0942 'International Tables Vol C Tables 4.2.6.8 and 6.1.1.4'
_computing_data_collection
;
CrysAlis CCD (Oxford Diffraction, 2009)
;
_computing_cell_refinement
;
CrysAlis RED (Oxford Diffraction, 2009)
;
_computing_data_reduction
;
CrysAlis RED (Oxford Diffraction, 2009)
;
_computing_structure_solution     'SHELXS97 (Sheldrick, 2008)'
_computing_structure_refinement     'SHELXL97 (Sheldrick, 2008)'
_computing_molecular_graphics     'ORTEP-3 for Windows (Farrugia, 2012)'
_computing_publication_material     'WinGX (Farrugia, 2012)'
loop_
    _atom_site_type_symbol
    _atom_site_label
    _atom_site_fract_x
    _atom_site_fract_y
    _atom_site_fract_z
    _atom_site_U_iso_or_equiv
    _atom_site_adp_type
    _atom_site_calc_flag
    _atom_site_refinement_flags
    _atom_site_occupancy
    _atom_site_symmetry_multiplicity
    _atom_site_disorder_assembly
    _atom_site_disorder_group
    C C1A 0.0622(4) 0.19012(9) 0.3969(3) 0.0260(11) Uani d . 1 1 . .
    H H1A1 0.0615 0.1964 0.4611 0.031 Uiso calc R 1 1 . .
    H H1A2 0.0722 0.169 0.3969 0.031 Uiso calc R 1 1 . .
    C C2A 0.2069(5) 0.20374(10) 0.3671(3) 0.0317(12) Uani d . 1 1 . .
    H H2A1 0.2366 0.1919 0.3179 0.038 Uiso calc R 1 1 . .
    H H2A2 0.3014 0.2046 0.4212 0.038 Uiso calc R 1 1 . .
    C C3A 0.2999(5) 0.24984(10) 0.2547(3) 0.0295(11) Uani d . 1 1 . .
    H H3A 0.4108 0.2472 0.2957 0.035 Uiso calc R 1 1 . .
    C C4A 0.2828(5) 0.22929(11) 0.1706(3) 0.0365(12) Uani d . 1 1 . .
    H H4A1 0.176 0.2318 0.1283 0.055 Uiso calc R 1 1 . .
    H H4A2 0.2944 0.2094 0.1929 0.055 Uiso calc R 1 1 . .
    H H4A3 0.3672 0.2336 0.1373 0.055 Uiso calc R 1 1 . .
    C C5A 0.2843(5) 0.28071(11) 0.2228(4) 0.0429(14) Uani d . 1 1 . .
    H H5A1 0.3655 0.2849 0.1872 0.064 Uiso calc R 1 1 . .
    H H5A2 0.3015 0.2934 0.2774 0.064 Uiso calc R 1 1 . .
    H H5A3 0.1757 0.2839 0.1833 0.064 Uiso calc R 1 1 . .
    C C6A 0.1872(5) 0.26167(10) 0.4291(3) 0.0334(12) Uani d . 1 1 . .
    H H6A 0.1319 0.2511 0.4719 0.04 Uiso calc R 1 1 . .
    C C7A 0.3645(5) 0.26406(12) 0.4821(3) 0.0446(14) Uani d . 1 1 . .
    H H7A1 0.4255 0.2745 0.444 0.067 Uiso calc R 1 1 . .
    H H7A2 0.4104 0.2448 0.4955 0.067 Uiso calc R 1 1 . .
    H H7A3 0.3714 0.2744 0.5409 0.067 Uiso calc R 1 1 . .
    C C8A 0.1082(6) 0.29068(12) 0.4154(4) 0.0540(16) Uani d . 1 1 . .
    H H8A1 0.0955 0.298 0.4756 0.081 Uiso calc R 1 1 . .
    H H8A2 0.0016 0.2891 0.3721 0.081 Uiso calc R 1 1 . .
    H H8A3 0.176 0.3039 0.3895 0.081 Uiso calc R 1 1 . .
    C C9A -0.1868(5) 0.17146(9) 0.2339(3) 0.0281(11) Uani d . 1 1 . .
    H H9A -0.1931 0.1536 0.2704 0.034 Uiso calc R 1 1 . .
    C C10A -0.0589(5) 0.16688(11) 0.1779(3) 0.0404(13) Uani d . 1 1 . .
    H H10A -0.0914 0.1509 0.1343 0.061 Uiso calc R 1 1 . .
    H H10B 0.0453 0.1624 0.2206 0.061 Uiso calc R 1 1 . .
    H H10C -0.0484 0.1844 0.1428 0.061 Uiso calc R 1 1 . .
    C C11A -0.3540(5) 0.17688(10) 0.1700(3) 0.0396(13) Uani d . 1 1 . .
    H H11A -0.3556 0.1958 0.1409 0.059 Uiso calc R 1 1 . .
    H H11B -0.4361 0.1762 0.2069 0.059 Uiso calc R 1 1 . .
    H H11C -0.3775 0.1621 0.1214 0.059 Uiso calc R 1 1 . .
    C C12A -0.2795(5) 0.20298(10) 0.3847(3) 0.0304(11) Uani d . 1 1 . .
    H H12A -0.3867 0.2059 0.34 0.036 Uiso calc R 1 1 . .
    C C13A -0.2494(6) 0.22872(12) 0.4501(3) 0.0444(14) Uani d . 1 1 . .
    H H13A -0.3357 0.23 0.4838 0.067 Uiso calc R 1 1 . .
    H H13B -0.2484 0.2463 0.4136 0.067 Uiso calc R 1 1 . .
    H H13C -0.1448 0.2265 0.4948 0.067 Uiso calc R 1 1 . .
    C C14A -0.2903(6) 0.17527(12) 0.4394(4) 0.0522(15) Uani d . 1 1 . .
    H H14A -0.188 0.1722 0.4855 0.078 Uiso calc R 1 1 . .
    H H14B -0.3113 0.159 0.3962 0.078 Uiso calc R 1 1 . .
    H H14C -0.3787 0.177 0.4715 0.078 Uiso calc R 1 1 . .
    C C15A -0.2766(5) 0.27222(9) 0.1602(3) 0.0198(10) Uani d . 1 1 . .
    Ni Ni1A -0.09895(6) 0.241123(11) 0.25206(4) 0.01761(14) Uani d . 1 1 . .
    O O1A -0.3167(3) 0.24726(6) 0.1911(2) 0.0264(7) Uani d . 1 1 . .
    O O2A -0.1191(3) 0.27667(6) 0.18928(19) 0.0223(7) Uani d . 1 1 . .
    O O3A -0.3730(3) 0.28892(6) 0.11296(19) 0.0271(7) Uani d . 1 1 . .
    P P1A -0.12663(12) 0.20091(2) 0.31662(8) 0.0214(3) Uani d . 1 1 . .
    P P2A 0.15252(12) 0.24007(3) 0.32275(8) 0.0228(3) Uani d . 1 1 . .
    C C1B 0.4161(4) 0.03946(9) 0.1585(3) 0.0208(10) Uani d . 1 1 . .
    H H1B1 0.4405 0.0188 0.1704 0.025 Uiso calc R 1 1 . .
    H H1B2 0.297 0.0419 0.144 0.025 Uiso calc R 1 1 . .
    C C2B 0.4810(4) 0.04938(9) 0.0755(3) 0.0201(10) Uani d . 1 1 . .
    H H2B1 0.4232 0.0669 0.0478 0.024 Uiso calc R 1 1 . .
    H H2B2 0.4638 0.0342 0.0271 0.024 Uiso calc R 1 1 . .
    C C3B 0.7525(5) 0.07725(9) 0.0237(3) 0.0240(10) Uani d . 1 1 . .
    H H3B 0.7128 0.0666 -0.0362 0.029 Uiso calc R 1 1 . .
    C C4B 0.6691(6) 0.10641(10) 0.0144(3) 0.0397(13) Uani d . 1 1 . .
    H H4B1 0.6932 0.116 0.0753 0.06 Uiso calc R 1 1 . .
    H H4B2 0.5519 0.1038 -0.0073 0.06 Uiso calc R 1 1 . .
    H H4B3 0.7087 0.1182 -0.0307 0.06 Uiso calc R 1 1 . .
    C C5B 0.9357(5) 0.08070(11) 0.0401(3) 0.0389(13) Uani d . 1 1 . .
    H H5B1 0.9608 0.0925 -0.0097 0.058 Uiso calc R 1 1 . .
    H H5B2 0.986 0.0618 0.0401 0.058 Uiso calc R 1 1 . .
    H H5B3 0.9781 0.09 0.1006 0.058 Uiso calc R 1 1 . .
    C C6B 0.7921(4) 0.02135(9) 0.1257(3) 0.0187(10) Uani d . 1 1 . .
    H H6B 0.7227 0.0085 0.1542 0.022 Uiso calc R 1 1 . .
    C C7B 0.7946(5) 0.00803(10) 0.0308(3) 0.0270(11) Uani d . 1 1 . .
    H H7B1 0.8736 0.0182 0.0037 0.04 Uiso calc R 1 1 . .
    H H7B2 0.6868 0.0096 -0.0112 0.04 Uiso calc R 1 1 . .
    H H7B3 0.825 -0.0123 0.0393 0.04 Uiso calc R 1 1 . .
    C C8B 0.9599(4) 0.02111(10) 0.1927(3) 0.0289(11) Uani d . 1 1 . .
    H H8B1 0.9987 0.0013 0.2028 0.043 Uiso calc R 1 1 . .
    H H8B2 0.9531 0.0296 0.2526 0.043 Uiso calc R 1 1 . .
    H H8B3 1.0354 0.0323 0.1658 0.043 Uiso calc R 1 1 . .
    C C9B 0.3595(4) 0.08739(10) 0.2764(3) 0.0267(11) Uani d . 1 1 . .
    H H9B 0.2538 0.0774 0.2725 0.032 Uiso calc R 1 1 . .
    C C10B 0.4088(5) 0.10235(11) 0.3715(4) 0.0437(14) Uani d . 1 1 . .
    H H10D 0.515 0.1114 0.378 0.065 Uiso calc R 1 1 . .
    H H10E 0.4146 0.0882 0.4213 0.065 Uiso calc R 1 1 . .
    H H10F 0.3283 0.117 0.3759 0.065 Uiso calc R 1 1 . .
    C C11B 0.3360(5) 0.10932(11) 0.1977(4) 0.0439(14) Uani d . 1 1 . .
    H H11D 0.2513 0.123 0.2037 0.066 Uiso calc R 1 1 . .
    H H11E 0.3038 0.0994 0.1374 0.066 Uiso calc R 1 1 . .
    H H11F 0.4377 0.1197 0.2012 0.066 Uiso calc R 1 1 . .
    C C12B 0.5298(4) 0.03565(10) 0.3619(3) 0.0239(10) Uani d . 1 1 . .
    H H12B 0.5646 0.0473 0.4202 0.029 Uiso calc R 1 1 . .
    C C13B 0.6622(5) 0.01380(10) 0.3618(3) 0.0307(11) Uani d . 1 1 . .
    H H13D 0.6762 0.0016 0.4173 0.046 Uiso calc R 1 1 . .
    H H13E 0.7639 0.0238 0.3625 0.046 Uiso calc R 1 1 . .
    H H13F 0.632 0.0019 0.3055 0.046 Uiso calc R 1 1 . .
    C C14B 0.3705(5) 0.02115(11) 0.3657(3) 0.0383(13) Uani d . 1 1 . .
    H H14D 0.3359 0.0086 0.3113 0.057 Uiso calc R 1 1 . .
    H H14E 0.2876 0.0358 0.3651 0.057 Uiso calc R 1 1 . .
    H H14F 0.3857 0.0098 0.423 0.057 Uiso calc R 1 1 . .
    C C15B 0.9336(4) 0.10590(9) 0.3390(3) 0.0195(10) Uani d . 1 1 . .
    Ni Ni1B 0.73598(5) 0.077729(11) 0.24982(4) 0.01499(13) Uani d . 1 1 . .
    O O1B 0.7989(3) 0.09799(6) 0.36375(18) 0.0198(7) Uani d . 1 1 . .
    O O2B 0.9390(3) 0.09517(6) 0.25715(19) 0.0204(7) Uani d . 1 1 . .
    O O3B 1.0375(3) 0.12153(6) 0.38621(19) 0.0250(7) Uani d . 1 1 . .
    P P1B 0.50899(11) 0.06037(2) 0.26289(7) 0.0180(3) Uani d . 1 1 . .
    P P2B 0.69677(11) 0.05682(2) 0.11706(7) 0.0153(2) Uani d . 1 1 . .
    C C1C 0.0137(4) 0.14384(9) 0.6708(3) 0.0212(10) Uani d . 1 1 . .
    H H1C1 -0.0619 0.1474 0.7115 0.025 Uiso calc R 1 1 . .
    H H1C2 0.0272 0.162 0.6385 0.025 Uiso calc R 1 1 . .
    C C2C -0.0556(4) 0.12052(9) 0.5987(3) 0.0229(10) Uani d . 1 1 . .
    H H2C1 -0.0037 0.1217 0.5453 0.027 Uiso calc R 1 1 . .
    H H2C2 -0.1735 0.1234 0.5749 0.027 Uiso calc R 1 1 . .
    C C3C -0.0352(4) 0.05938(9) 0.5589(3) 0.0188(9) Uani d . 1 1 . .
    H H3C -0.1338 0.0641 0.5091 0.023 Uiso calc R 1 1 . .
    C C4C 0.1129(5) 0.06146(10) 0.5169(3) 0.0300(11) Uani d . 1 1 . .
    H H4C1 0.2098 0.0556 0.5636 0.045 Uiso calc R 1 1 . .
    H H4C2 0.1257 0.0813 0.4978 0.045 Uiso calc R 1 1 . .
    H H4C3 0.098 0.0488 0.4624 0.045 Uiso calc R 1 1 . .
    C C5C -0.0524(5) 0.02856(9) 0.5923(3) 0.0237(10) Uani d . 1 1 . .
    H H5C1 -0.0582 0.0152 0.5402 0.036 Uiso calc R 1 1 . .
    H H5C2 -0.1514 0.027 0.6152 0.036 Uiso calc R 1 1 . .
    H H5C3 0.0415 0.0238 0.6428 0.036 Uiso calc R 1 1 . .
    C C6C -0.1881(4) 0.08059(10) 0.7094(3) 0.0225(10) Uani d . 1 1 . .
    H H6C -0.2004 0.0993 0.7402 0.027 Uiso calc R 1 1 . .
    C C7C -0.3499(4) 0.07530(10) 0.6393(3) 0.0290(11) Uani d . 1 1 . .
    H H7C1 -0.3472 0.0566 0.6094 0.044 Uiso calc R 1 1 . .
    H H7C2 -0.3682 0.0904 0.5916 0.044 Uiso calc R 1 1 . .
    H H7C3 -0.4379 0.0756 0.672 0.044 Uiso calc R 1 1 . .
    C C8C -0.1566(5) 0.05835(10) 0.7871(3) 0.0281(11) Uani d . 1 1 . .
    H H8C1 -0.2466 0.0583 0.8181 0.042 Uiso calc R 1 1 . .
    H H8C2 -0.0558 0.063 0.8325 0.042 Uiso calc R 1 1 . .
    H H8C3 -0.147 0.0393 0.7605 0.042 Uiso calc R 1 1 . .
    C C9C 0.3637(4) 0.14924(9) 0.6907(3) 0.0233(10) Uani d . 1 1 . .
    H H9C 0.3468 0.1705 0.6917 0.028 Uiso calc R 1 1 . .
    C C10C 0.3441(5) 0.14000(11) 0.5898(3) 0.0353(12) Uani d . 1 1 . .
    H H10G 0.4288 0.1489 0.5643 0.053 Uiso calc R 1 1 . .
    H H10H 0.2376 0.146 0.5531 0.053 Uiso calc R 1 1 . .
    H H10I 0.3533 0.1191 0.5869 0.053 Uiso calc R 1 1 . .
    C C11C 0.5336(4) 0.14270(10) 0.7485(3) 0.0286(11) Uani d . 1 1 . .
    H H11G 0.5498 0.1219 0.7526 0.043 Uiso calc R 1 1 . .
    H H11H 0.5465 0.1507 0.8114 0.043 Uiso calc R 1 1 . .
    H H11I 0.6137 0.1514 0.7187 0.043 Uiso calc R 1 1 . .
    C C12C 0.2326(5) 0.14893(9) 0.8573(3) 0.0241(10) Uani d . 1 1 . .
    H H12C 0.3496 0.1475 0.8901 0.029 Uiso calc R 1 1 . .
    C C13C 0.1385(6) 0.13196(11) 0.9153(3) 0.0457(14) Uani d . 1 1 . .
    H H13G 0.159 0.1401 0.9784 0.069 Uiso calc R 1 1 . .
    H H13H 0.1734 0.1119 0.9188 0.069 Uiso calc R 1 1 . .
    H H13I 0.0225 0.133 0.886 0.069 Uiso calc R 1 1 . .
    C C14C 0.1893(5) 0.18064(10) 0.8518(3) 0.0333(12) Uani d . 1 1 . .
    H H14G 0.073 0.1829 0.8248 0.05 Uiso calc R 1 1 . .
    H H14H 0.2504 0.1905 0.8125 0.05 Uiso calc R 1 1 . .
    H H14I 0.2166 0.1889 0.9147 0.05 Uiso calc R 1 1 . .
    C C15C 0.3927(4) 0.05090(9) 0.8190(3) 0.0196(10) Uani d . 1 1 . .
    Ni Ni1C 0.21570(5) 0.085830(11) 0.74854(4) 0.01691(13) Uani d . 1 1 . .
    O O1C 0.4212(3) 0.07890(6) 0.82835(19) 0.0234(7) Uani d . 1 1 . .
    O O2C 0.2466(3) 0.04613(6) 0.76615(19) 0.0220(7) Uani d . 1 1 . .
    O O3C 0.4888(3) 0.03226(6) 0.85383(19) 0.0231(7) Uani d . 1 1 . .
    P P1C 0.21058(12) 0.13190(2) 0.74185(8) 0.0189(3) Uani d . 1 1 . .
    P P2C -0.01785(11) 0.08543(2) 0.65341(7) 0.0171(2) Uani d . 1 1 . .
loop_
    _atom_site_aniso_label
    _atom_site_aniso_U_11
    _atom_site_aniso_U_22
    _atom_site_aniso_U_33
    _atom_site_aniso_U_12
    _atom_site_aniso_U_13
    _atom_site_aniso_U_23
    C1A 0.030(2) 0.016(3) 0.028(3) 0.0080(19) -0.0017(19) 0.005(2)
    C2A 0.026(2) 0.030(3) 0.035(3) 0.009(2) -0.001(2) 0.006(2)
    C3A 0.018(2) 0.035(3) 0.034(3) -0.001(2) 0.0039(19) -0.001(2)
    C4A 0.034(3) 0.041(3) 0.037(3) -0.001(2) 0.015(2) -0.003(3)
    C5A 0.038(3) 0.047(4) 0.047(4) -0.008(2) 0.016(2) 0.012(3)
    C6A 0.027(2) 0.035(3) 0.034(3) -0.004(2) 0.000(2) -0.010(2)
    C7A 0.032(3) 0.054(4) 0.042(3) -0.004(2) -0.005(2) -0.014(3)
    C8A 0.061(3) 0.046(4) 0.046(4) 0.009(3) -0.006(3) -0.017(3)
    C9A 0.035(2) 0.011(2) 0.033(3) -0.0028(19) -0.004(2) 0.002(2)
    C10A 0.050(3) 0.029(3) 0.039(3) 0.003(2) 0.004(2) -0.014(2)
    C11A 0.041(3) 0.022(3) 0.045(3) 0.001(2) -0.011(2) -0.003(2)
    C12A 0.034(2) 0.026(3) 0.033(3) -0.003(2) 0.011(2) 0.007(2)
    C13A 0.048(3) 0.052(4) 0.039(3) 0.019(3) 0.021(2) 0.005(3)
    C14A 0.054(3) 0.049(4) 0.060(4) 0.001(3) 0.027(3) 0.025(3)
    C15A 0.031(2) 0.014(2) 0.013(2) 0.0052(19) 0.0028(18) -0.0026(19)
    Ni1A 0.0189(3) 0.0126(3) 0.0195(3) 0.0011(2) 0.0009(2) 0.0015(2)
    O1A 0.0207(15) 0.0216(18) 0.0339(19) -0.0012(13) 0.0005(12) 0.0099(15)
    O2A 0.0219(15) 0.0147(17) 0.0279(18) 0.0003(12) 0.0011(12) 0.0043(13)
    O3A 0.0320(16) 0.0214(18) 0.0234(18) 0.0081(14) -0.0024(13) 0.0046(14)
    P1A 0.0227(6) 0.0149(6) 0.0240(7) 0.0013(5) 0.0001(5) 0.0031(5)
    P2A 0.0190(5) 0.0212(7) 0.0257(7) -0.0001(5) 0.0004(5) 0.0001(5)
    C1B 0.0146(19) 0.024(3) 0.021(3) -0.0017(18) 0.0000(17) -0.003(2)
    C2B 0.0146(19) 0.027(3) 0.018(2) 0.0008(18) 0.0021(16) -0.004(2)
    C3B 0.036(2) 0.023(3) 0.014(2) -0.010(2) 0.0070(18) 0.000(2)
    C4B 0.064(3) 0.022(3) 0.031(3) -0.012(2) 0.007(2) 0.006(2)
    C5B 0.045(3) 0.049(4) 0.027(3) -0.024(3) 0.018(2) 0.002(2)
    C6B 0.018(2) 0.014(2) 0.023(3) -0.0004(17) 0.0038(17) 0.0015(19)
    C7B 0.024(2) 0.025(3) 0.031(3) 0.0029(19) 0.0052(19) -0.011(2)
    C8B 0.023(2) 0.029(3) 0.032(3) 0.002(2) 0.0027(19) -0.001(2)
    C9B 0.019(2) 0.032(3) 0.031(3) 0.000(2) 0.0095(18) -0.011(2)
    C10B 0.027(2) 0.049(4) 0.056(4) 0.003(2) 0.012(2) -0.027(3)
    C11B 0.036(3) 0.034(3) 0.062(4) 0.013(2) 0.012(2) -0.002(3)
    C12B 0.023(2) 0.032(3) 0.018(3) -0.010(2) 0.0069(18) -0.005(2)
    C13B 0.037(3) 0.034(3) 0.022(3) -0.003(2) 0.008(2) 0.007(2)
    C14B 0.034(3) 0.053(4) 0.030(3) -0.011(2) 0.012(2) 0.008(3)
    C15B 0.023(2) 0.013(2) 0.018(3) -0.0016(18) -0.0032(18) 0.0047(19)
    Ni1B 0.0141(2) 0.0162(3) 0.0144(3) -0.0024(2) 0.0028(2) -0.0025(2)
    O1B 0.0186(14) 0.0237(17) 0.0173(17) -0.0043(12) 0.0044(12) -0.0058(13)
    O2B 0.0173(14) 0.0265(18) 0.0169(17) -0.0090(12) 0.0031(11) -0.0040(14)
    O3B 0.0250(15) 0.0214(18) 0.0246(18) -0.0047(13) -0.0021(12) -0.0014(14)
    P1B 0.0153(5) 0.0207(6) 0.0184(7) -0.0013(5) 0.0047(4) -0.0047(5)
    P2B 0.0162(5) 0.0151(6) 0.0145(6) -0.0025(4) 0.0036(4) -0.0006(5)
    C1C 0.025(2) 0.013(2) 0.028(3) 0.0046(18) 0.0096(18) 0.009(2)
    C2C 0.020(2) 0.022(3) 0.025(3) 0.0040(19) 0.0026(18) 0.001(2)
    C3C 0.020(2) 0.021(3) 0.015(2) 0.0029(18) 0.0052(17) -0.0022(19)
    C4C 0.041(3) 0.029(3) 0.023(3) 0.006(2) 0.014(2) 0.002(2)
    C5C 0.026(2) 0.022(3) 0.024(3) 0.0001(19) 0.0064(18) -0.007(2)
    C6C 0.020(2) 0.027(3) 0.022(3) 0.0052(19) 0.0075(17) -0.005(2)
    C7C 0.023(2) 0.030(3) 0.035(3) -0.002(2) 0.0091(19) -0.004(2)
    C8C 0.033(2) 0.031(3) 0.023(3) -0.004(2) 0.013(2) 0.001(2)
    C9C 0.027(2) 0.013(2) 0.032(3) -0.0003(18) 0.0121(19) 0.004(2)
    C10C 0.034(3) 0.044(3) 0.032(3) 0.001(2) 0.015(2) 0.012(2)
    C11C 0.021(2) 0.028(3) 0.037(3) -0.004(2) 0.0090(19) -0.004(2)
    C12C 0.032(2) 0.019(3) 0.023(3) -0.0006(19) 0.0099(19) 0.000(2)
    C13C 0.074(4) 0.034(3) 0.040(4) -0.012(3) 0.034(3) -0.006(3)
    C14C 0.044(3) 0.023(3) 0.034(3) -0.001(2) 0.010(2) -0.008(2)
    C15C 0.019(2) 0.024(3) 0.017(3) -0.002(2) 0.0054(18) -0.004(2)
    Ni1C 0.0175(3) 0.0123(3) 0.0202(3) 0.0011(2) 0.0029(2) 0.0022(2)
    O1C 0.0202(14) 0.0162(17) 0.0295(19) -0.0020(12) -0.0030(12) -0.0007(14)
    O2C 0.0171(14) 0.0165(16) 0.0277(18) 0.0028(12) -0.0039(12) 0.0004(13)
    O3C 0.0216(14) 0.0179(17) 0.0268(18) 0.0047(13) -0.0004(12) 0.0065(14)
    P1C 0.0198(5) 0.0145(6) 0.0228(7) 0.0012(5) 0.0061(4) 0.0027(5)
    P2C 0.0183(5) 0.0142(6) 0.0185(6) 0.0021(5) 0.0039(4) 0.0007(5)
_geom_special_details
;
All s.u.'s (except the s.u. in the dihedral angle between two l.s. planes) are
estimated using the full covariance matrix. The cell s.u.'s are taken into
account individually in the estimation of s.u.'s in distances, angles and
torsion angles; correlations between s.u.'s in cell parameters are only used
when they are defined by crystal symmetry. An approximate (isotropic)
treatment of cell s.u.'s is used for estimating s.u.'s involving l.s. planes.
;
loop_
    _geom_bond_atom_site_label_1
    _geom_bond_atom_site_label_2
    _geom_bond_site_symmetry_2
    _geom_bond_distance
    _geom_bond_publ_flag
    C1A C2A . 1.537(6) ?
    C1A P1A . 1.825(4) ?
    C1A H1A1 . 0.99 ?
    C1A H1A2 . 0.99 ?
    C2A P2A . 1.833(4) ?
    C2A H2A1 . 0.99 ?
    C2A H2A2 . 0.99 ?
    C3A C5A . 1.509(6) ?
    C3A C4A . 1.545(6) ?
    C3A P2A . 1.837(4) ?
    C3A H3A . 1 ?
    C4A H4A1 . 0.98 ?
    C4A H4A2 . 0.98 ?
    C4A H4A3 . 0.98 ?
    C5A H5A1 . 0.98 ?
    C5A H5A2 . 0.98 ?
    C5A H5A3 . 0.98 ?
    C6A C8A . 1.501(6) ?
    C6A C7A . 1.530(5) ?
    C6A P2A . 1.827(5) ?
    C6A H6A . 1 ?
    C7A H7A1 . 0.98 ?
    C7A H7A2 . 0.98 ?
    C7A H7A3 . 0.98 ?
    C8A H8A1 . 0.98 ?
    C8A H8A2 . 0.98 ?
    C8A H8A3 . 0.98 ?
    C9A C10A . 1.526(6) ?
    C9A C11A . 1.529(5) ?
    C9A P1A . 1.826(4) ?
    C9A H9A . 1 ?
    C10A H10A . 0.98 ?
    C10A H10B . 0.98 ?
    C10A H10C . 0.98 ?
    C11A H11A . 0.98 ?
    C11A H11B . 0.98 ?
    C11A H11C . 0.98 ?
    C12A C13A . 1.521(7) ?
    C12A C14A . 1.536(6) ?
    C12A P1A . 1.821(4) ?
    C12A H12A . 1 ?
    C13A H13A . 0.98 ?
    C13A H13B . 0.98 ?
    C13A H13C . 0.98 ?
    C14A H14A . 0.98 ?
    C14A H14B . 0.98 ?
    C14A H14C . 0.98 ?
    C15A O3A . 1.221(4) ?
    C15A O2A . 1.322(4) ?
    C15A O1A . 1.322(5) ?
    C15A Ni1A . 2.291(4) ?
    Ni1A O1A . 1.879(2) y
    Ni1A O2A . 1.885(3) y
    Ni1A P1A . 2.1390(12) y
    Ni1A P2A . 2.1460(11) y
    C1B C2B . 1.526(5) ?
    C1B P1B . 1.835(4) ?
    C1B H1B1 . 0.99 ?
    C1B H1B2 . 0.99 ?
    C2B P2B . 1.825(3) ?
    C2B H2B1 . 0.99 ?
    C2B H2B2 . 0.99 ?
    C3B C4B . 1.523(6) ?
    C3B C5B . 1.527(5) ?
    C3B P2B . 1.825(4) ?
    C3B H3B . 1 ?
    C4B H4B1 . 0.98 ?
    C4B H4B2 . 0.98 ?
    C4B H4B3 . 0.98 ?
    C5B H5B1 . 0.98 ?
    C5B H5B2 . 0.98 ?
    C5B H5B3 . 0.98 ?
    C6B C8B . 1.532(5) ?
    C6B C7B . 1.535(5) ?
    C6B P2B . 1.831(4) ?
    C6B H6B . 1 ?
    C7B H7B1 . 0.98 ?
    C7B H7B2 . 0.98 ?
    C7B H7B3 . 0.98 ?
    C8B H8B1 . 0.98 ?
    C8B H8B2 . 0.98 ?
    C8B H8B3 . 0.98 ?
    C9B C11B . 1.523(6) ?
    C9B C10B . 1.532(6) ?
    C9B P1B . 1.832(4) ?
    C9B H9B . 1 ?
    C10B H10D . 0.98 ?
    C10B H10E . 0.98 ?
    C10B H10F . 0.98 ?
    C11B H11D . 0.98 ?
    C11B H11E . 0.98 ?
    C11B H11F . 0.98 ?
    C12B C13B . 1.517(6) ?
    C12B C14B . 1.525(5) ?
    C12B P1B . 1.834(4) ?
    C12B H12B . 1 ?
    C13B H13D . 0.98 ?
    C13B H13E . 0.98 ?
    C13B H13F . 0.98 ?
    C14B H14D . 0.98 ?
    C14B H14E . 0.98 ?
    C14B H14F . 0.98 ?
    C15B O3B . 1.227(4) ?
    C15B O2B . 1.316(5) ?
    C15B O1B . 1.332(4) ?
    C15B Ni1B . 2.287(4) ?
    Ni1B O2B . 1.887(2) y
    Ni1B O1B . 1.890(3) y
    Ni1B P2B . 2.1399(12) y
    Ni1B P1B . 2.1415(11) y
    C1C C2C . 1.536(6) ?
    C1C P1C . 1.838(4) ?
    C1C H1C1 . 0.99 ?
    C1C H1C2 . 0.99 ?
    C2C P2C . 1.817(4) ?
    C2C H2C1 . 0.99 ?
    C2C H2C2 . 0.99 ?
    C3C C4C . 1.531(5) ?
    C3C C5C . 1.536(6) ?
    C3C P2C . 1.827(4) ?
    C3C H3C . 1 ?
    C4C H4C1 . 0.98 ?
    C4C H4C2 . 0.98 ?
    C4C H4C3 . 0.98 ?
    C5C H5C1 . 0.98 ?
    C5C H5C2 . 0.98 ?
    C5C H5C3 . 0.98 ?
    C6C C8C . 1.520(6) ?
    C6C C7C . 1.533(5) ?
    C6C P2C . 1.841(4) ?
    C6C H6C . 1 ?
    C7C H7C1 . 0.98 ?
    C7C H7C2 . 0.98 ?
    C7C H7C3 . 0.98 ?
    C8C H8C1 . 0.98 ?
    C8C H8C2 . 0.98 ?
    C8C H8C3 . 0.98 ?
    C9C C10C . 1.520(6) ?
    C9C C11C . 1.524(5) ?
    C9C P1C . 1.837(4) ?
    C9C H9C . 1 ?
    C10C H10G . 0.98 ?
    C10C H10H . 0.98 ?
    C10C H10I . 0.98 ?
    C11C H11G . 0.98 ?
    C11C H11H . 0.98 ?
    C11C H11I . 0.98 ?
    C12C C14C . 1.520(6) ?
    C12C C13C . 1.522(6) ?
    C12C P1C . 1.847(4) ?
    C12C H12C . 1 ?
    C13C H13G . 0.98 ?
    C13C H13H . 0.98 ?
    C13C H13I . 0.98 ?
    C14C H14G . 0.98 ?
    C14C H14H . 0.98 ?
    C14C H14I . 0.98 ?
    C15C O3C . 1.220(4) ?
    C15C O2C . 1.320(4) ?
    C15C O1C . 1.328(5) ?
    C15C Ni1C . 2.291(4) ?
    Ni1C O2C . 1.877(3) y
    Ni1C O1C . 1.889(2) y
    Ni1C P2C . 2.1433(10) y
    Ni1C P1C . 2.1481(12) y
loop_
    _geom_angle_atom_site_label_1
    _geom_angle_atom_site_label_2
    _geom_angle_atom_site_label_3
    _geom_angle_site_symmetry_1
    _geom_angle_site_symmetry_3
    _geom_angle
    _geom_angle_publ_flag
    C2A C1A P1A . . 110.0(3) ?
    C2A C1A H1A1 . . 109.7 ?
    P1A C1A H1A1 . . 109.7 ?
    C2A C1A H1A2 . . 109.7 ?
    P1A C1A H1A2 . . 109.7 ?
    H1A1 C1A H1A2 . . 108.2 ?
    C1A C2A P2A . . 109.4(3) ?
    C1A C2A H2A1 . . 109.8 ?
    P2A C2A H2A1 . . 109.8 ?
    C1A C2A H2A2 . . 109.8 ?
    P2A C2A H2A2 . . 109.8 ?
    H2A1 C2A H2A2 . . 108.2 ?
    C5A C3A C4A . . 110.9(4) ?
    C5A C3A P2A . . 112.6(3) ?
    C4A C3A P2A . . 109.7(3) ?
    C5A C3A H3A . . 107.8 ?
    C4A C3A H3A . . 107.8 ?
    P2A C3A H3A . . 107.8 ?
    C3A C4A H4A1 . . 109.5 ?
    C3A C4A H4A2 . . 109.5 ?
    H4A1 C4A H4A2 . . 109.5 ?
    C3A C4A H4A3 . . 109.5 ?
    H4A1 C4A H4A3 . . 109.5 ?
    H4A2 C4A H4A3 . . 109.5 ?
    C3A C5A H5A1 . . 109.5 ?
    C3A C5A H5A2 . . 109.5 ?
    H5A1 C5A H5A2 . . 109.5 ?
    C3A C5A H5A3 . . 109.5 ?
    H5A1 C5A H5A3 . . 109.5 ?
    H5A2 C5A H5A3 . . 109.5 ?
    C8A C6A C7A . . 111.0(4) ?
    C8A C6A P2A . . 113.8(3) ?
    C7A C6A P2A . . 114.8(3) ?
    C8A C6A H6A . . 105.4 ?
    C7A C6A H6A . . 105.4 ?
    P2A C6A H6A . . 105.4 ?
    C6A C7A H7A1 . . 109.5 ?
    C6A C7A H7A2 . . 109.5 ?
    H7A1 C7A H7A2 . . 109.5 ?
    C6A C7A H7A3 . . 109.5 ?
    H7A1 C7A H7A3 . . 109.5 ?
    H7A2 C7A H7A3 . . 109.5 ?
    C6A C8A H8A1 . . 109.5 ?
    C6A C8A H8A2 . . 109.5 ?
    H8A1 C8A H8A2 . . 109.5 ?
    C6A C8A H8A3 . . 109.5 ?
    H8A1 C8A H8A3 . . 109.5 ?
    H8A2 C8A H8A3 . . 109.5 ?
    C10A C9A C11A . . 111.6(4) ?
    C10A C9A P1A . . 110.0(3) ?
    C11A C9A P1A . . 111.1(3) ?
    C10A C9A H9A . . 108 ?
    C11A C9A H9A . . 108 ?
    P1A C9A H9A . . 108 ?
    C9A C10A H10A . . 109.5 ?
    C9A C10A H10B . . 109.5 ?
    H10A C10A H10B . . 109.5 ?
    C9A C10A H10C . . 109.5 ?
    H10A C10A H10C . . 109.5 ?
    H10B C10A H10C . . 109.5 ?
    C9A C11A H11A . . 109.5 ?
    C9A C11A H11B . . 109.5 ?
    H11A C11A H11B . . 109.5 ?
    C9A C11A H11C . . 109.5 ?
    H11A C11A H11C . . 109.5 ?
    H11B C11A H11C . . 109.5 ?
    C13A C12A C14A . . 110.6(4) ?
    C13A C12A P1A . . 110.8(3) ?
    C14A C12A P1A . . 112.5(3) ?
    C13A C12A H12A . . 107.5 ?
    C14A C12A H12A . . 107.5 ?
    P1A C12A H12A . . 107.5 ?
    C12A C13A H13A . . 109.5 ?
    C12A C13A H13B . . 109.5 ?
    H13A C13A H13B . . 109.5 ?
    C12A C13A H13C . . 109.5 ?
    H13A C13A H13C . . 109.5 ?
    H13B C13A H13C . . 109.5 ?
    C12A C14A H14A . . 109.5 ?
    C12A C14A H14B . . 109.5 ?
    H14A C14A H14B . . 109.5 ?
    C12A C14A H14C . . 109.5 ?
    H14A C14A H14C . . 109.5 ?
    H14B C14A H14C . . 109.5 ?
    O3A C15A O2A . . 125.2(4) ?
    O3A C15A O1A . . 124.3(4) ?
    O2A C15A O1A . . 110.5(3) ?
    O3A C15A Ni1A . . 178.5(3) ?
    O2A C15A Ni1A . . 55.36(18) ?
    O1A C15A Ni1A . . 55.10(18) ?
    O1A Ni1A O2A . . 70.50(11) ?
    O1A Ni1A P1A . . 98.44(9) ?
    O2A Ni1A P1A . . 168.79(8) ?
    O1A Ni1A P2A . . 172.56(10) ?
    O2A Ni1A P2A . . 102.91(8) ?
    P1A Ni1A P2A . . 88.01(4) ?
    O1A Ni1A C15A . . 35.25(13) ?
    O2A Ni1A C15A . . 35.25(12) ?
    P1A Ni1A C15A . . 133.66(11) ?
    P2A Ni1A C15A . . 138.05(11) ?
    C15A O1A Ni1A . . 89.7(2) ?
    C15A O2A Ni1A . . 89.4(2) ?
    C12A P1A C1A . . 106.8(2) ?
    C12A P1A C9A . . 106.5(2) ?
    C1A P1A C9A . . 106.93(19) ?
    C12A P1A Ni1A . . 111.46(15) ?
    C1A P1A Ni1A . . 110.94(14) ?
    C9A P1A Ni1A . . 113.81(16) ?
    C6A P2A C2A . . 103.1(2) ?
    C6A P2A C3A . . 109.8(2) ?
    C2A P2A C3A . . 106.0(2) ?
    C6A P2A Ni1A . . 110.17(14) ?
    C2A P2A Ni1A . . 109.42(14) ?
    C3A P2A Ni1A . . 117.29(15) ?
    C2B C1B P1B . . 110.2(3) ?
    C2B C1B H1B1 . . 109.6 ?
    P1B C1B H1B1 . . 109.6 ?
    C2B C1B H1B2 . . 109.6 ?
    P1B C1B H1B2 . . 109.6 ?
    H1B1 C1B H1B2 . . 108.1 ?
    C1B C2B P2B . . 108.3(3) ?
    C1B C2B H2B1 . . 110 ?
    P2B C2B H2B1 . . 110 ?
    C1B C2B H2B2 . . 110 ?
    P2B C2B H2B2 . . 110 ?
    H2B1 C2B H2B2 . . 108.4 ?
    C4B C3B C5B . . 110.8(4) ?
    C4B C3B P2B . . 109.6(3) ?
    C5B C3B P2B . . 111.8(3) ?
    C4B C3B H3B . . 108.2 ?
    C5B C3B H3B . . 108.2 ?
    P2B C3B H3B . . 108.2 ?
    C3B C4B H4B1 . . 109.5 ?
    C3B C4B H4B2 . . 109.5 ?
    H4B1 C4B H4B2 . . 109.5 ?
    C3B C4B H4B3 . . 109.5 ?
    H4B1 C4B H4B3 . . 109.5 ?
    H4B2 C4B H4B3 . . 109.5 ?
    C3B C5B H5B1 . . 109.5 ?
    C3B C5B H5B2 . . 109.5 ?
    H5B1 C5B H5B2 . . 109.5 ?
    C3B C5B H5B3 . . 109.5 ?
    H5B1 C5B H5B3 . . 109.5 ?
    H5B2 C5B H5B3 . . 109.5 ?
    C8B C6B C7B . . 112.0(3) ?
    C8B C6B P2B . . 112.4(3) ?
    C7B C6B P2B . . 113.7(3) ?
    C8B C6B H6B . . 106 ?
    C7B C6B H6B . . 106 ?
    P2B C6B H6B . . 106 ?
    C6B C7B H7B1 . . 109.5 ?
    C6B C7B H7B2 . . 109.5 ?
    H7B1 C7B H7B2 . . 109.5 ?
    C6B C7B H7B3 . . 109.5 ?
    H7B1 C7B H7B3 . . 109.5 ?
    H7B2 C7B H7B3 . . 109.5 ?
    C6B C8B H8B1 . . 109.5 ?
    C6B C8B H8B2 . . 109.5 ?
    H8B1 C8B H8B2 . . 109.5 ?
    C6B C8B H8B3 . . 109.5 ?
    H8B1 C8B H8B3 . . 109.5 ?
    H8B2 C8B H8B3 . . 109.5 ?
    C11B C9B C10B . . 110.5(4) ?
    C11B C9B P1B . . 110.3(3) ?
    C10B C9B P1B . . 111.4(3) ?
    C11B C9B H9B . . 108.2 ?
    C10B C9B H9B . . 108.2 ?
    P1B C9B H9B . . 108.2 ?
    C9B C10B H10D . . 109.5 ?
    C9B C10B H10E . . 109.5 ?
    H10D C10B H10E . . 109.5 ?
    C9B C10B H10F . . 109.5 ?
    H10D C10B H10F . . 109.5 ?
    H10E C10B H10F . . 109.5 ?
    C9B C11B H11D . . 109.5 ?
    C9B C11B H11E . . 109.5 ?
    H11D C11B H11E . . 109.5 ?
    C9B C11B H11F . . 109.5 ?
    H11D C11B H11F . . 109.5 ?
    H11E C11B H11F . . 109.5 ?
    C13B C12B C14B . . 111.6(4) ?
    C13B C12B P1B . . 110.7(3) ?
    C14B C12B P1B . . 112.8(3) ?
    C13B C12B H12B . . 107.2 ?
    C14B C12B H12B . . 107.2 ?
    P1B C12B H12B . . 107.2 ?
    C12B C13B H13D . . 109.5 ?
    C12B C13B H13E . . 109.5 ?
    H13D C13B H13E . . 109.5 ?
    C12B C13B H13F . . 109.5 ?
    H13D C13B H13F . . 109.5 ?
    H13E C13B H13F . . 109.5 ?
    C12B C14B H14D . . 109.5 ?
    C12B C14B H14E . . 109.5 ?
    H14D C14B H14E . . 109.5 ?
    C12B C14B H14F . . 109.5 ?
    H14D C14B H14F . . 109.5 ?
    H14E C14B H14F . . 109.5 ?
    O3B C15B O2B . . 124.7(4) ?
    O3B C15B O1B . . 124.0(4) ?
    O2B C15B O1B . . 111.3(3) ?
    O3B C15B Ni1B . . 178.6(3) ?
    O2B C15B Ni1B . . 55.59(18) ?
    O1B C15B Ni1B . . 55.71(18) ?
    O2B Ni1B O1B . . 70.75(11) ?
    O2B Ni1B P2B . . 101.06(9) ?
    O1B Ni1B P2B . . 171.81(8) ?
    O2B Ni1B P1B . . 171.17(9) ?
    O1B Ni1B P1B . . 100.44(8) ?
    P2B Ni1B P1B . . 87.75(4) ?
    O2B Ni1B C15B . . 35.14(13) ?
    O1B Ni1B C15B . . 35.62(13) ?
    P2B Ni1B C15B . . 136.19(11) ?
    P1B Ni1B C15B . . 136.06(12) ?
    C15B O1B Ni1B . . 88.7(2) ?
    C15B O2B Ni1B . . 89.3(2) ?
    C9B P1B C12B . . 106.5(2) ?
    C9B P1B C1B . . 106.47(18) ?
    C12B P1B C1B . . 106.0(2) ?
    C9B P1B Ni1B . . 114.38(15) ?
    C12B P1B Ni1B . . 112.86(12) ?
    C1B P1B Ni1B . . 110.11(13) ?
    C2B P2B C3B . . 105.38(18) ?
    C2B P2B C6B . . 104.17(18) ?
    C3B P2B C6B . . 109.5(2) ?
    C2B P2B Ni1B . . 108.71(14) ?
    C3B P2B Ni1B . . 116.09(15) ?
    C6B P2B Ni1B . . 112.08(13) ?
    C2C C1C P1C . . 109.2(3) ?
    C2C C1C H1C1 . . 109.8 ?
    P1C C1C H1C1 . . 109.8 ?
    C2C C1C H1C2 . . 109.8 ?
    P1C C1C H1C2 . . 109.8 ?
    H1C1 C1C H1C2 . . 108.3 ?
    C1C C2C P2C . . 109.3(3) ?
    C1C C2C H2C1 . . 109.8 ?
    P2C C2C H2C1 . . 109.8 ?
    C1C C2C H2C2 . . 109.8 ?
    P2C C2C H2C2 . . 109.8 ?
    H2C1 C2C H2C2 . . 108.3 ?
    C4C C3C C5C . . 109.7(3) ?
    C4C C3C P2C . . 109.8(3) ?
    C5C C3C P2C . . 111.9(3) ?
    C4C C3C H3C . . 108.4 ?
    C5C C3C H3C . . 108.4 ?
    P2C C3C H3C . . 108.4 ?
    C3C C4C H4C1 . . 109.5 ?
    C3C C4C H4C2 . . 109.5 ?
    H4C1 C4C H4C2 . . 109.5 ?
    C3C C4C H4C3 . . 109.5 ?
    H4C1 C4C H4C3 . . 109.5 ?
    H4C2 C4C H4C3 . . 109.5 ?
    C3C C5C H5C1 . . 109.5 ?
    C3C C5C H5C2 . . 109.5 ?
    H5C1 C5C H5C2 . . 109.5 ?
    C3C C5C H5C3 . . 109.5 ?
    H5C1 C5C H5C3 . . 109.5 ?
    H5C2 C5C H5C3 . . 109.5 ?
    C8C C6C C7C . . 111.7(4) ?
    C8C C6C P2C . . 113.8(3) ?
    C7C C6C P2C . . 113.1(3) ?
    C8C C6C H6C . . 105.8 ?
    C7C C6C H6C . . 105.8 ?
    P2C C6C H6C . . 105.8 ?
    C6C C7C H7C1 . . 109.5 ?
    C6C C7C H7C2 . . 109.5 ?
    H7C1 C7C H7C2 . . 109.5 ?
    C6C C7C H7C3 . . 109.5 ?
    H7C1 C7C H7C3 . . 109.5 ?
    H7C2 C7C H7C3 . . 109.5 ?
    C6C C8C H8C1 . . 109.5 ?
    C6C C8C H8C2 . . 109.5 ?
    H8C1 C8C H8C2 . . 109.5 ?
    C6C C8C H8C3 . . 109.5 ?
    H8C1 C8C H8C3 . . 109.5 ?
    H8C2 C8C H8C3 . . 109.5 ?
    C10C C9C C11C . . 111.2(3) ?
    C10C C9C P1C . . 110.6(3) ?
    C11C C9C P1C . . 110.6(3) ?
    C10C C9C H9C . . 108.1 ?
    C11C C9C H9C . . 108.1 ?
    P1C C9C H9C . . 108.1 ?
    C9C C10C H10G . . 109.5 ?
    C9C C10C H10H . . 109.5 ?
    H10G C10C H10H . . 109.5 ?
    C9C C10C H10I . . 109.5 ?
    H10G C10C H10I . . 109.5 ?
    H10H C10C H10I . . 109.5 ?
    C9C C11C H11G . . 109.5 ?
    C9C C11C H11H . . 109.5 ?
    H11G C11C H11H . . 109.5 ?
    C9C C11C H11I . . 109.5 ?
    H11G C11C H11I . . 109.5 ?
    H11H C11C H11I . . 109.5 ?
    C14C C12C C13C . . 112.5(4) ?
    C14C C12C P1C . . 113.4(3) ?
    C13C C12C P1C . . 110.0(3) ?
    C14C C12C H12C . . 106.8 ?
    C13C C12C H12C . . 106.8 ?
    P1C C12C H12C . . 106.8 ?
    C12C C13C H13G . . 109.5 ?
    C12C C13C H13H . . 109.5 ?
    H13G C13C H13H . . 109.5 ?
    C12C C13C H13I . . 109.5 ?
    H13G C13C H13I . . 109.5 ?
    H13H C13C H13I . . 109.5 ?
    C12C C14C H14G . . 109.5 ?
    C12C C14C H14H . . 109.5 ?
    H14G C14C H14H . . 109.5 ?
    C12C C14C H14I . . 109.5 ?
    H14G C14C H14I . . 109.5 ?
    H14H C14C H14I . . 109.5 ?
    O3C C15C O2C . . 124.9(4) ?
    O3C C15C O1C . . 124.6(3) ?
    O2C C15C O1C . . 110.5(3) ?
    O3C C15C Ni1C . . 177.9(3) ?
    O2C C15C Ni1C . . 55.01(19) ?
    O1C C15C Ni1C . . 55.54(19) ?
    O2C Ni1C O1C . . 70.55(11) ?
    O2C Ni1C P2C . . 99.18(8) ?
    O1C Ni1C P2C . . 169.54(9) ?
    O2C Ni1C P1C . . 172.35(8) ?
    O1C Ni1C P1C . . 101.83(9) ?
    P2C Ni1C P1C . . 88.46(4) ?
    O2C Ni1C C15C . . 35.16(12) ?
    O1C Ni1C C15C . . 35.40(12) ?
    P2C Ni1C C15C . . 134.25(11) ?
    P1C Ni1C C15C . . 137.23(11) ?
    C15C O1C Ni1C . . 89.1(2) ?
    C15C O2C Ni1C . . 89.8(2) ?
    C9C P1C C1C . . 105.72(19) ?
    C9C P1C C12C . . 105.13(19) ?
    C1C P1C C12C . . 106.01(19) ?
    C9C P1C Ni1C . . 116.71(14) ?
    C1C P1C Ni1C . . 109.53(14) ?
    C12C P1C Ni1C . . 112.98(14) ?
    C2C P2C C3C . . 106.6(2) ?
    C2C P2C C6C . . 103.51(19) ?
    C3C P2C C6C . . 109.25(18) ?
    C2C P2C Ni1C . . 108.77(13) ?
    C3C P2C Ni1C . . 113.61(13) ?
    C6C P2C Ni1C . . 114.35(13) ?
loop_
    _geom_torsion_atom_site_label_1
    _geom_torsion_atom_site_label_2
    _geom_torsion_atom_site_label_3
    _geom_torsion_atom_site_label_4
    _geom_torsion_site_symmetry_1
    _geom_torsion_site_symmetry_2
    _geom_torsion_site_symmetry_3
    _geom_torsion_site_symmetry_4
    _geom_torsion
    _geom_torsion_publ_flag
    P1A C1A C2A P2A . . . . 37.1(4) ?
    O3A C15A Ni1A O1A . . . . 68(13) ?
    O2A C15A Ni1A O1A . . . . -179.5(4) ?
    O3A C15A Ni1A O2A . . . . -112(13) ?
    O1A C15A Ni1A O2A . . . . 179.5(4) ?
    O3A C15A Ni1A P1A . . . . 65(13) ?
    O2A C15A Ni1A P1A . . . . 177.52(17) ?
    O1A C15A Ni1A P1A . . . . -2.9(3) ?
    O3A C15A Ni1A P2A . . . . -106(13) ?
    O2A C15A Ni1A P2A . . . . 5.7(3) ?
    O1A C15A Ni1A P2A . . . . -174.78(18) ?
    O3A C15A O1A Ni1A . . . . -178.3(4) ?
    O2A C15A O1A Ni1A . . . . 0.4(3) ?
    O2A Ni1A O1A C15A . . . . -0.3(2) ?
    P1A Ni1A O1A C15A . . . . 177.8(2) ?
    P2A Ni1A O1A C15A . . . . 28.0(9) ?
    O3A C15A O2A Ni1A . . . . 178.3(4) ?
    O1A C15A O2A Ni1A . . . . -0.4(3) ?
    O1A Ni1A O2A C15A . . . . 0.3(2) ?
    P1A Ni1A O2A C15A . . . . -9.3(6) ?
    P2A Ni1A O2A C15A . . . . -176.1(2) ?
    C13A C12A P1A C1A . . . . 71.3(4) ?
    C14A C12A P1A C1A . . . . -53.2(4) ?
    C13A C12A P1A C9A . . . . -174.7(3) ?
    C14A C12A P1A C9A . . . . 60.8(4) ?
    C13A C12A P1A Ni1A . . . . -50.1(4) ?
    C14A C12A P1A Ni1A . . . . -174.5(3) ?
    C2A C1A P1A C12A . . . . -147.5(3) ?
    C2A C1A P1A C9A . . . . 98.8(3) ?
    C2A C1A P1A Ni1A . . . . -25.9(3) ?
    C10A C9A P1A C12A . . . . -176.3(3) ?
    C11A C9A P1A C12A . . . . 59.6(4) ?
    C10A C9A P1A C1A . . . . -62.3(4) ?
    C11A C9A P1A C1A . . . . 173.6(3) ?
    C10A C9A P1A Ni1A . . . . 60.5(3) ?
    C11A C9A P1A Ni1A . . . . -63.6(3) ?
    O1A Ni1A P1A C12A . . . . -53.44(19) ?
    O2A Ni1A P1A C12A . . . . -44.3(5) ?
    P2A Ni1A P1A C12A . . . . 122.83(16) ?
    C15A Ni1A P1A C12A . . . . -51.7(2) ?
    O1A Ni1A P1A C1A . . . . -172.34(19) ?
    O2A Ni1A P1A C1A . . . . -163.2(5) ?
    P2A Ni1A P1A C1A . . . . 3.92(17) ?
    C15A Ni1A P1A C1A . . . . -170.6(2) ?
    O1A Ni1A P1A C9A . . . . 67.01(17) ?
    O2A Ni1A P1A C9A . . . . 76.1(5) ?
    P2A Ni1A P1A C9A . . . . -116.72(15) ?
    C15A Ni1A P1A C9A . . . . 68.7(2) ?
    C8A C6A P2A C2A . . . . -163.5(4) ?
    C7A C6A P2A C2A . . . . 67.0(4) ?
    C8A C6A P2A C3A . . . . 83.8(4) ?
    C7A C6A P2A C3A . . . . -45.6(4) ?
    C8A C6A P2A Ni1A . . . . -46.8(4) ?
    C7A C6A P2A Ni1A . . . . -176.3(3) ?
    C1A C2A P2A C6A . . . . 82.8(3) ?
    C1A C2A P2A C3A . . . . -161.8(3) ?
    C1A C2A P2A Ni1A . . . . -34.4(3) ?
    C5A C3A P2A C6A . . . . -62.3(4) ?
    C4A C3A P2A C6A . . . . 173.7(3) ?
    C5A C3A P2A C2A . . . . -173.0(3) ?
    C4A C3A P2A C2A . . . . 63.0(3) ?
    C5A C3A P2A Ni1A . . . . 64.4(4) ?
    C4A C3A P2A Ni1A . . . . -59.5(3) ?
    O1A Ni1A P2A C6A . . . . 52.5(8) ?
    O2A Ni1A P2A C6A . . . . 79.8(2) ?
    P1A Ni1A P2A C6A . . . . -97.68(18) ?
    C15A Ni1A P2A C6A . . . . 76.4(2) ?
    O1A Ni1A P2A C2A . . . . 165.2(8) ?
    O2A Ni1A P2A C2A . . . . -167.56(19) ?
    P1A Ni1A P2A C2A . . . . 14.98(17) ?
    C15A Ni1A P2A C2A . . . . -170.9(2) ?
    O1A Ni1A P2A C3A . . . . -74.1(8) ?
    O2A Ni1A P2A C3A . . . . -46.8(2) ?
    P1A Ni1A P2A C3A . . . . 135.75(18) ?
    C15A Ni1A P2A C3A . . . . -50.1(2) ?
    P1B C1B C2B P2B . . . . 39.2(3) ?
    O3B C15B Ni1B O2B . . . . 102(14) ?
    O1B C15B Ni1B O2B . . . . -179.2(4) ?
    O3B C15B Ni1B O1B . . . . -79(14) ?
    O2B C15B Ni1B O1B . . . . 179.2(4) ?
    O3B C15B Ni1B P2B . . . . 101(14) ?
    O2B C15B Ni1B P2B . . . . -0.6(3) ?
    O1B C15B Ni1B P2B . . . . -179.80(16) ?
    O3B C15B Ni1B P1B . . . . -79(14) ?
    O2B C15B Ni1B P1B . . . . 178.89(16) ?
    O1B C15B Ni1B P1B . . . . -0.4(3) ?
    O3B C15B O1B Ni1B . . . . 178.3(4) ?
    O2B C15B O1B Ni1B . . . . -0.7(3) ?
    O2B Ni1B O1B C15B . . . . 0.5(2) ?
    P2B Ni1B O1B C15B . . . . 1.0(8) ?
    P1B Ni1B O1B C15B . . . . 179.7(2) ?
    O3B C15B O2B Ni1B . . . . -178.3(4) ?
    O1B C15B O2B Ni1B . . . . 0.7(3) ?
    O1B Ni1B O2B C15B . . . . -0.5(2) ?
    P2B Ni1B O2B C15B . . . . 179.6(2) ?
    P1B Ni1B O2B C15B . . . . -5.0(7) ?
    C11B C9B P1B C12B . . . . 179.1(3) ?
    C10B C9B P1B C12B . . . . 56.0(4) ?
    C11B C9B P1B C1B . . . . -68.2(3) ?
    C10B C9B P1B C1B . . . . 168.7(3) ?
    C11B C9B P1B Ni1B . . . . 53.7(3) ?
    C10B C9B P1B Ni1B . . . . -69.4(4) ?
    C13B C12B P1B C9B . . . . -175.1(3) ?
    C14B C12B P1B C9B . . . . 59.1(4) ?
    C13B C12B P1B C1B . . . . 71.8(3) ?
    C14B C12B P1B C1B . . . . -54.0(4) ?
    C13B C12B P1B Ni1B . . . . -48.8(3) ?
    C14B C12B P1B Ni1B . . . . -174.6(3) ?
    C2B C1B P1B C9B . . . . 101.0(3) ?
    C2B C1B P1B C12B . . . . -145.9(3) ?
    C2B C1B P1B Ni1B . . . . -23.5(3) ?
    O2B Ni1B P1B C9B . . . . 63.8(6) ?
    O1B Ni1B P1B C9B . . . . 59.40(18) ?
    P2B Ni1B P1B C9B . . . . -120.77(16) ?
    C15B Ni1B P1B C9B . . . . 59.6(2) ?
    O2B Ni1B P1B C12B . . . . -58.2(6) ?
    O1B Ni1B P1B C12B . . . . -62.57(18) ?
    P2B Ni1B P1B C12B . . . . 117.26(16) ?
    C15B Ni1B P1B C12B . . . . -62.4(2) ?
    O2B Ni1B P1B C1B . . . . -176.4(6) ?
    O1B Ni1B P1B C1B . . . . 179.23(17) ?
    P2B Ni1B P1B C1B . . . . -0.95(15) ?
    C15B Ni1B P1B C1B . . . . 179.4(2) ?
    C1B C2B P2B C3B . . . . -165.3(3) ?
    C1B C2B P2B C6B . . . . 79.5(3) ?
    C1B C2B P2B Ni1B . . . . -40.2(3) ?
    C4B C3B P2B C2B . . . . 66.7(3) ?
    C5B C3B P2B C2B . . . . -170.0(3) ?
    C4B C3B P2B C6B . . . . 178.3(3) ?
    C5B C3B P2B C6B . . . . -58.5(4) ?
    C4B C3B P2B Ni1B . . . . -53.6(3) ?
    C5B C3B P2B Ni1B . . . . 69.7(3) ?
    C8B C6B P2B C2B . . . . -158.0(3) ?
    C7B C6B P2B C2B . . . . 73.5(3) ?
    C8B C6B P2B C3B . . . . 89.7(3) ?
    C7B C6B P2B C3B . . . . -38.8(3) ?
    C8B C6B P2B Ni1B . . . . -40.6(3) ?
    C7B C6B P2B Ni1B . . . . -169.2(2) ?
    O2B Ni1B P2B C2B . . . . -159.86(17) ?
    O1B Ni1B P2B C2B . . . . -160.4(6) ?
    P1B Ni1B P2B C2B . . . . 20.84(15) ?
    C15B Ni1B P2B C2B . . . . -159.5(2) ?
    O2B Ni1B P2B C3B . . . . -41.33(17) ?
    O1B Ni1B P2B C3B . . . . -41.8(7) ?
    P1B Ni1B P2B C3B . . . . 139.38(15) ?
    C15B Ni1B P2B C3B . . . . -41.0(2) ?
    O2B Ni1B P2B C6B . . . . 85.53(16) ?
    O1B Ni1B P2B C6B . . . . 85.0(7) ?
    P1B Ni1B P2B C6B . . . . -93.76(14) ?
    C15B Ni1B P2B C6B . . . . 85.9(2) ?
    P1C C1C C2C P2C . . . . 40.7(3) ?
    O3C C15C Ni1C O2C . . . . 89(9) ?
    O1C C15C Ni1C O2C . . . . -177.6(4) ?
    O3C C15C Ni1C O1C . . . . -94(9) ?
    O2C C15C Ni1C O1C . . . . 177.6(4) ?
    O3C C15C Ni1C P2C . . . . 84(9) ?
    O2C C15C Ni1C P2C . . . . -4.9(3) ?
    O1C C15C Ni1C P2C . . . . 177.53(16) ?
    O3C C15C Ni1C P1C . . . . -93(9) ?
    O2C C15C Ni1C P1C . . . . 178.66(16) ?
    O1C C15C Ni1C P1C . . . . 1.1(3) ?
    O3C C15C O1C Ni1C . . . . 177.4(4) ?
    O2C C15C O1C Ni1C . . . . -2.1(3) ?
    O2C Ni1C O1C C15C . . . . 1.5(2) ?
    P2C Ni1C O1C C15C . . . . -9.8(6) ?
    P1C Ni1C O1C C15C . . . . -179.3(2) ?
    O3C C15C O2C Ni1C . . . . -177.4(4) ?
    O1C C15C O2C Ni1C . . . . 2.1(3) ?
    O1C Ni1C O2C C15C . . . . -1.5(2) ?
    P2C Ni1C O2C C15C . . . . 176.5(2) ?
    P1C Ni1C O2C C15C . . . . -6.9(8) ?
    C10C C9C P1C C1C . . . . -60.6(3) ?
    C11C C9C P1C C1C . . . . 175.8(3) ?
    C10C C9C P1C C12C . . . . -172.5(3) ?
    C11C C9C P1C C12C . . . . 63.9(3) ?
    C10C C9C P1C Ni1C . . . . 61.4(3) ?
    C11C C9C P1C Ni1C . . . . -62.2(3) ?
    C2C C1C P1C C9C . . . . 98.3(3) ?
    C2C C1C P1C C12C . . . . -150.4(3) ?
    C2C C1C P1C Ni1C . . . . -28.2(3) ?
    C14C C12C P1C C9C . . . . 65.5(3) ?
    C13C C12C P1C C9C . . . . -167.6(3) ?
    C14C C12C P1C C1C . . . . -46.2(3) ?
    C13C C12C P1C C1C . . . . 80.7(3) ?
    C14C C12C P1C Ni1C . . . . -166.1(3) ?
    C13C C12C P1C Ni1C . . . . -39.2(3) ?
    O2C Ni1C P1C C9C . . . . 67.8(7) ?
    O1C Ni1C P1C C9C . . . . 62.63(18) ?
    P2C Ni1C P1C C9C . . . . -115.47(16) ?
    C15C Ni1C P1C C9C . . . . 62.0(2) ?
    O2C Ni1C P1C C1C . . . . -172.2(7) ?
    O1C Ni1C P1C C1C . . . . -177.35(17) ?
    P2C Ni1C P1C C1C . . . . 4.55(15) ?
    C15C Ni1C P1C C1C . . . . -178.0(2) ?
    O2C Ni1C P1C C12C . . . . -54.2(7) ?
    O1C Ni1C P1C C12C . . . . -59.43(17) ?
    P2C Ni1C P1C C12C . . . . 122.47(15) ?
    C15C Ni1C P1C C12C . . . . -60.1(2) ?
    C1C C2C P2C C3C . . . . -160.3(3) ?
    C1C C2C P2C C6C . . . . 84.6(3) ?
    C1C C2C P2C Ni1C . . . . -37.4(3) ?
    C4C C3C P2C C2C . . . . 73.4(3) ?
    C5C C3C P2C C2C . . . . -164.4(3) ?
    C4C C3C P2C C6C . . . . -175.3(3) ?
    C5C C3C P2C C6C . . . . -53.2(3) ?
    C4C C3C P2C Ni1C . . . . -46.3(3) ?
    C5C C3C P2C Ni1C . . . . 75.8(3) ?
    C8C C6C P2C C2C . . . . -159.7(3) ?
    C7C C6C P2C C2C . . . . 71.6(3) ?
    C8C C6C P2C C3C . . . . 87.1(3) ?
    C7C C6C P2C C3C . . . . -41.7(4) ?
    C8C C6C P2C Ni1C . . . . -41.5(4) ?
    C7C C6C P2C Ni1C . . . . -170.3(3) ?
    O2C Ni1C P2C C2C . . . . -164.43(17) ?
    O1C Ni1C P2C C2C . . . . -153.7(5) ?
    P1C Ni1C P2C C2C . . . . 16.01(15) ?
    C15C Ni1C P2C C2C . . . . -161.6(2) ?
    O2C Ni1C P2C C3C . . . . -45.93(17) ?
    O1C Ni1C P2C C3C . . . . -35.2(6) ?
    P1C Ni1C P2C C3C . . . . 134.52(15) ?
    C15C Ni1C P2C C3C . . . . -43.1(2) ?
    O2C Ni1C P2C C6C . . . . 80.43(18) ?
    O1C Ni1C P2C C6C . . . . 91.2(5) ?
    P1C Ni1C P2C C6C . . . . -99.12(16) ?
    C15C Ni1C P2C C6C . . . . 83.3(2) ?
loop_
    _geom_hbond_atom_site_label_D
    _geom_hbond_atom_site_label_H
    _geom_hbond_atom_site_label_A
    _geom_hbond_site_symmetry_A
    _geom_hbond_distance_DH
    _geom_hbond_distance_HA
    _geom_hbond_distance_DA
    _geom_hbond_angle_DHA
    _geom_hbond_publ_flag
    C5A H5A1 O3A 1_655 0.98 2.7 3.670(5) 168.5 y
    C4A H4A3 O1A 1_655 0.98 2.69 3.448(5) 134.2 y
    C8C H8C1 O3C 1_455 0.98 2.71 3.595(5) 149.8 y
    C10B H10F O3B 1_455 0.98 2.52 3.335(5) 140.5 y
    C1A H1A2 O3B 1_455 0.99 2.23 3.204(5) 167.8 y
    C1C H1C2 O3A 4_666 0.99 2.5 3.443(5) 159.3 y
    C9C H9C O2A 4_666 1 2.48 3.455(5) 164.5 y
    C1B H1B1 O3C 3_656 0.99 2.5 3.452(5) 161.1 y
    C6B H6B O3C 3_656 1 2.6 3.516(5) 152.8 y
