# Supplementary material for: [1,2-Bis(diisopropyl­phosphan­yl)ethane-κ2 P,P′](carbonato-κ2 O,O′)nickel(II)
Source: Acta Crystallogr Sect E Struct Rep Online. 2013 Mar 13;69(Pt 4):m200–1. doi: 10.1107/S1600536813006521 (PMC3629481; doi:10.1107/S1600536813006521)
Supplement: Supplementary file 2 [file e-69-0m200-Isup2.hkl]

#
# h,k,l, Fc-squared, Fo-squared, sigma(Fo-squared) and status flag
#
data_I
_shelx_title ' imb060d in P2(1)/n'
_shelx_refln_list_code          4
_shelx_F_calc_maximum      358.85
_exptl_crystal_F_000      2448.00
_reflns_d_resolution_high  0.8301
 
loop_
 _symmetry_equiv_pos_as_xyz
 'x, y, z'
 '-x+1/2, y+1/2, -z+1/2'
 '-x, -y, -z'
 'x-1/2, -y-1/2, z-1/2'
 
_cell_length_a     8.4974
_cell_length_b    46.5820
_cell_length_c    14.7342
_cell_angle_alpha  90.000
_cell_angle_beta  103.618
_cell_angle_gamma  90.000
 
_shelx_F_squared_multiplier     1.000
 
loop_
 _refln_index_h
 _refln_index_k
 _refln_index_l
 _refln_F_squared_calc
 _refln_F_squared_meas
 _refln_F_squared_sigma
 _refln_observed_status
   2   0   0    63246.00    60161.56    755.11 o
   4   0   0     9280.73    10275.86    459.93 o
   6   0   0      647.96      684.30    128.99 o
   8   0   0     1631.08     1677.46    203.50 o
   2   1   0     5142.05     5753.12    456.15 o
   3   1   0      412.66      392.27     55.62 o
   4   1   0    36008.89    35964.69    593.78 o
   5   1   0     2135.58     2189.95    134.10 o
   6   1   0    13970.95    13846.76    332.85 o
   7   1   0     5676.82     5641.46    244.14 o
   8   1   0       60.37      175.19     57.52 o
   9   1   0       60.90      350.67    179.25 o
   2   2   0    12924.12    12759.72    238.34 o
   3   2   0      576.89      630.78     72.31 o
   4   2   0    67985.66    69546.91    816.03 o
   5   2   0     3083.39     3007.39    147.67 o
   6   2   0      393.36      295.60     51.02 o
   7   2   0      754.63      548.00     91.52 o
   8   2   0       31.75      155.73     61.87 o
   9   2   0     1267.77     1060.17    180.74 o
   2   3   0      404.40      552.88    128.78 o
   3   3   0        4.99       56.70     42.55 o
   4   3   0     9899.99     9801.71    268.08 o
   5   3   0     1683.24     1606.59    112.65 o
   6   3   0     1184.66     1090.87     97.27 o
   7   3   0      140.13      171.83     58.71 o
   8   3   0    19192.67    19745.79    537.16 o
   9   3   0     1106.65     1445.43    224.88 o
   2   4   0      417.21      571.38    120.42 o
   3   4   0     7966.85     8054.74    201.28 o
   4   4   0    28428.60    28285.31    430.37 o
   5   4   0     4929.26     4858.15    195.68 o
   6   4   0        3.84        3.09     41.76 o
   7   4   0     5010.18     5024.99    234.27 o
   8   4   0      723.01      974.53    154.98 o
   9   4   0     1117.60     1037.16    210.51 o
   2   5   0    14210.21    13680.39    402.77 o
   3   5   0     5145.63     5238.19    149.21 o
   4   5   0    31644.49    32268.42    443.35 o
   5   5   0     8711.72     8390.68    249.89 o
   6   5   0      715.78      698.60     80.94 o
   7   5   0     1474.87     1354.41    133.56 o
   8   5   0      867.64      880.72    121.06 o
   9   5   0       12.60      106.48     77.99 o
   2   6   0    24319.68    24720.18    545.66 o
   3   6   0     2035.40     2172.87    159.03 o
   4   6   0     4265.39     4262.55    280.29 o
   5   6   0      126.50      117.17     34.58 o
   6   6   0     4658.02     4614.62    203.33 o
   7   6   0      244.35      209.73     77.36 o
   8   6   0     1353.04     1298.13    126.17 o
   9   6   0        3.16       14.11     74.99 o
   1   7   0     1230.29     1096.05    166.43 o
   2   7   0     5105.64     6431.16    815.55 o
   3   7   0     4794.47     5015.39    237.35 o
   4   7   0    11311.98    10916.68    306.49 o
   5   7   0     4816.83     4611.24    181.26 o
   6   7   0      797.96      916.27    116.53 o
   7   7   0     1983.47     2004.28    181.06 o
   8   7   0      776.97      786.81    115.54 o
   9   7   0      360.35      388.43    189.68 o
   0   8   0     6248.15     5616.71    398.42 o
   1   8   0     7017.42     7690.42    676.41 o
   2   8   0      965.95     1272.56    335.09 o
   3   8   0      419.60      377.52     99.83 o
   4   8   0    22546.65    22085.11    616.07 o
   5   8   0     2506.00     2295.54    238.99 o
   6   8   0       80.43      -11.13     44.29 o
   7   8   0     2959.25     2655.71    217.51 o
   8   8   0     2872.84     2954.36    292.68 o
   9   8   0     1142.50     1215.01    221.54 o
   1   9   0    31056.19    31749.28    982.58 o
   2   9   0     7457.07     7463.24    392.29 o
   3   9   0        2.30       10.45     63.56 o
   4   9   0      825.75      997.54    164.50 o
   5   9   0     3301.81     3038.73    281.23 o
   6   9   0      488.22      518.56    131.48 o
   7   9   0      583.63      411.43    194.04 o
   8   9   0    13822.52    14527.68    710.67 o
   9   9   0     2489.30     3156.59    353.11 o
   0  10   0     8611.90     8738.61    543.15 o
   1  10   0    22933.64    24802.44    551.33 o
   2  10   0     6814.60     7257.45    375.26 o
   3  10   0     7488.44     7537.58    305.09 o
   4  10   0      291.25      255.04     89.28 o
   5  10   0      277.62      542.15    136.69 o
   6  10   0     1177.70      962.83    167.18 o
   7  10   0      174.17      296.40    155.93 o
   8  10   0      209.20      600.00    211.61 o
   9  10   0     4301.47     4826.06    436.31 o
   1  11   0     7793.43    10158.50    620.92 o
   2  11   0      863.79      986.20    139.38 o
   3  11   0     7771.39     7691.50    309.86 o
   4  11   0    12836.52    12432.48    440.96 o
   5  11   0    15123.81    14586.70    630.16 o
   6  11   0     3104.51     3434.22    306.37 o
   7  11   0      360.83      313.29    113.82 o
   8  11   0       59.65       50.16    131.71 o
   9  11   0      114.90      269.72    133.94 o
   0  12   0    48974.39    49630.12   1410.34 o
   1  12   0      676.97     1433.54    343.60 o
   2  12   0    28615.83    28569.63    383.50 o
   3  12   0      442.84      435.16    104.13 o
   4  12   0     1565.89     1693.81    178.70 o
   5  12   0     1852.10     1892.97    216.27 o
   6  12   0     2368.69     2569.37    276.77 o
   7  12   0      158.16      210.91    139.19 o
   8  12   0        8.64       21.18    101.00 o
   9  12   0      275.50      239.82    113.60 o
   1  13   0     4601.21     4674.01    351.20 o
   2  13   0    16158.61    16982.85    634.75 o
   3  13   0      137.76      147.27    101.80 o
   4  13   0     7692.73     7901.22    359.96 o
   5  13   0     1006.15     1093.47    156.68 o
   6  13   0     4106.54     4003.36    333.03 o
   7  13   0        8.19       18.89    126.61 o
   8  13   0     1685.97     1589.33    290.01 o
   9  13   0      575.45      332.27    145.18 o
   0  14   0     5540.21     5119.99    496.30 o
   1  14   0     5951.69     6746.80    307.05 o
   2  14   0    19310.01    18825.21    454.52 o
   3  14   0     1463.77     1442.16    169.80 o
   4  14   0    13071.74    11902.34    448.38 o
   5  14   0     8819.33     8362.32    404.61 o
   6  14   0      284.73      483.46    131.94 o
   7  14   0      233.07      557.83    195.00 o
   8  14   0     4859.04     5775.86    540.08 o
   9  14   0       59.71      223.60    134.41 o
   1  15   0     1737.15     1976.28    297.52 o
   2  15   0     1354.67     1851.48    127.81 o
   3  15   0        7.65      134.32    101.74 o
   4  15   0       46.24      246.02    114.46 o
   5  15   0       67.24       88.03    112.74 o
   6  15   0       10.91       26.21     94.75 o
   7  15   0     1001.97      845.77    245.38 o
   8  15   0     9553.67     9665.57    690.61 o
   9  15   0       46.69      260.70    177.38 o
   0  16   0      635.07      532.99    149.44 o
   1  16   0       22.52       36.37     82.53 o
   2  16   0      112.61      250.21     68.70 o
   3  16   0     3454.31     3320.55    181.25 o
   4  16   0     3610.86     3773.71    258.02 o
   5  16   0     1385.65     1638.75    192.98 o
   6  16   0     1434.08     1593.09    224.56 o
   7  16   0      404.88      287.66    196.34 o
   8  16   0      184.89      140.53    209.71 o
   9  16   0     8142.25     8440.15    608.59 o
   1  17   0       90.50     1266.67    291.09 o
   2  17   0     4983.80     5361.07    221.82 o
   3  17   0       40.48      109.43    122.72 o
   4  17   0     8510.98     8736.32    398.05 o
   5  17   0    25515.26    24875.60    593.23 o
   6  17   0     5546.24     5831.36    421.02 o
   7  17   0      451.92      707.74    230.47 o
   8  17   0      245.22      155.62    120.46 o
   9  17   0     1928.60     2575.53    347.80 o
   0  18   0    69178.00    67981.84   1446.65 o
   1  18   0    18380.84    20852.79    625.61 o
   2  18   0     5521.01     5933.57    257.07 o
   3  18   0     1816.59     1881.16    213.66 o
   4  18   0     3780.01     4478.78    358.12 o
   5  18   0     2253.49     2648.79    269.43 o
   6  18   0     3076.82     3407.91    333.10 o
   7  18   0     3772.73     3565.96    455.12 o
   8  18   0      761.52     1042.93    226.03 o
   9  18   0        0.24      252.24    152.16 o
   1  19   0    22624.48    25802.32    764.69 o
   2  19   0     3050.58     3804.68    331.43 o
   3  19   0     1830.75     2356.97    556.49 o
   4  19   0     4005.34     4698.63    560.08 o
   5  19   0     2122.16     1983.55    219.73 o
   6  19   0     3786.07     4218.04    368.88 o
   7  19   0      292.90      407.45    236.03 o
   8  19   0      255.32      259.63    136.60 o
   9  19   0      886.67      919.51    231.52 o
   0  20   0      686.97     1003.73    207.90 o
   1  20   0    22285.75    24855.32    729.47 o
   2  20   0     4459.04     4414.38    236.16 o
   3  20   0    16930.78    16436.26    465.75 o
   4  20   0    15760.86    14772.98    596.02 o
   5  20   0        1.02      -35.66     91.57 o
   6  20   0     1699.45     2216.84    367.37 o
   7  20   0     3618.54     3428.83    556.38 o
   8  20   0       84.43      -19.44    186.51 o
   9  20   0      306.80      664.94    211.15 o
   1  21   0     4328.19     6645.56    648.96 o
   2  21   0     2264.00     2682.03    196.60 o
   3  21   0     4085.95     4786.56    406.21 o
   4  21   0     2918.30     3957.91    374.64 o
   5  21   0      748.40      925.58    197.12 o
   6  21   0      635.74      890.63    243.87 o
   7  21   0       97.12       -1.08    219.26 o
   8  21   0     6796.32     6777.80    863.95 o
   9  21   0     2037.97     3259.34    656.90 o
   0  22   0      487.68      320.01    107.11 o
   1  22   0     2962.04     2819.03    270.91 o
   2  22   0     5865.09     5497.09    276.04 o
   3  22   0     6824.62     7144.79    330.72 o
   4  22   0     8547.95     8524.14    468.24 o
   6  22   0       29.46      167.27    163.12 o
   7  22   0      126.31     -139.36    209.04 o
   8  22   0      121.64      548.95    495.58 o
   9  22   0     5946.83     6134.11    593.75 o
   2  23   0        1.52      571.62    144.32 o
   3  23   0       65.56       41.22    116.68 o
   4  23   0     1619.27     1421.70    245.21 o
   5  23   0    37713.23    36586.30   1130.44 o
   6  23   0        6.46      131.00    192.90 o
   7  23   0     1369.40     3275.35    522.80 o
   8  23   0      180.76      191.50    196.17 o
   9  23   0      517.93      937.31    316.08 o
   0  24   0    18387.36    17528.94    861.83 o
   1  24   0    17613.38    18098.43    625.29 o
   2  24   0     9321.50     9055.33    373.54 o
   3  24   0        4.97      102.07     61.27 o
   4  24   0     2964.45     3087.76    395.43 o
   6  24   0     3822.79     3455.18    452.11 o
   7  24   0    13105.86    11790.92    885.11 o
   8  24   0      191.12      155.71    253.65 o
   1  25   0    15943.96    16083.47    593.53 o
   2  25   0     2608.47     3283.45    241.70 o
   3  25   0     1868.76     2370.14    266.55 o
   4  25   0     7139.47     7096.38    461.30 o
   5  25   0      867.93     1090.04    223.38 o
   6  25   0      701.27      635.18    388.36 o
   7  25   0     3049.82     3904.37    558.23 o
   8  25   0     1597.13     1269.75    381.14 o
   0  26   0     1362.44     1743.31    287.28 o
   1  26   0       36.55     2973.90    728.78 o
   2  26   0     1096.24     1282.87    154.78 o
   3  26   0    15528.02    15944.67    466.86 o
   4  26   0     3090.28     3276.86    207.13 o
   5  26   0     1281.26     1288.89    236.78 o
   6  26   0     7494.63     8050.05    705.61 o
   7  26   0     1984.66     2105.05    385.18 o
   8  26   0     2265.48     2258.13    498.41 o
   1  27   0    28631.66    28593.11    825.45 o
   2  27   0      387.49      547.64    107.71 o
   3  27   0     8960.93    10187.51    529.52 o
   4  27   0     2208.35     2114.46    174.11 o
   5  27   0     2130.00     1886.55    267.19 o
   6  27   0     4006.51     4262.70    544.36 o
   7  27   0      268.96      193.68    286.24 o
   8  27   0     2640.45     1931.81    450.20 o
   0  28   0     8023.08     7380.46    605.20 o
   1  28   0     5064.14     6657.41    423.63 o
   2  28   0      264.88      432.24    104.63 o
   3  28   0    13880.53    14758.35    453.48 o
   4  28   0      820.83      849.51    129.31 o
   5  28   0       65.22     1111.28    438.89 o
   6  28   0      372.46      945.95    392.11 o
   7  28   0      146.97     -163.89    244.83 o
   8  28   0        6.83       80.78    315.13 o
   1  29   0      264.59     1521.12    342.54 o
   2  29   0      838.67      958.54    143.77 o
   3  29   0     7721.38     8278.23    405.34 o
   4  29   0       87.51       34.79     43.31 o
   5  29   0    15398.77    14848.57    762.16 o
   6  29   0      387.85      535.49    182.69 o
   7  29   0     1056.49     2685.45    577.79 o
   8  29   0      108.78      735.07    305.91 o
   0  30   0     7209.90     8020.81    661.92 o
   1  30   0    11880.63    10932.01    548.15 o
   2  30   0     3603.00     3933.44    286.65 o
   3  30   0      416.06      890.96    197.42 o
   4  30   0     5495.67     5229.75    244.34 o
   5  30   0     1751.27     1911.88    383.96 o
   6  30   0      414.64      378.33    147.34 o
   7  30   0     8232.75     8881.64    811.92 o
   8  30   0       21.02       12.69    162.61 o
   1  31   0     2594.84     3484.98    318.74 o
   2  31   0     1369.52     2196.26    235.93 o
   3  31   0     1005.34     1367.73    164.35 o
   4  31   0      414.61      484.31    233.56 o
   5  31   0      326.18      478.37    201.68 o
   6  31   0       59.73      291.53    233.34 o
   7  31   0     1295.43     1813.09    386.06 o
   8  31   0     1860.81     1501.52    381.60 o
   0  32   0    13744.71    14774.11    933.53 o
   1  32   0       49.28      658.96    154.93 o
   2  32   0    14261.00    13440.58    551.70 o
   3  32   0     5389.39     5284.56    329.99 o
   4  32   0      275.84      549.56    374.65 o
   5  32   0      927.28      773.73    263.79 o
   6  32   0     3180.01     3070.95    463.62 o
   7  32   0       21.69       47.92    171.00 o
   8  32   0     1696.06     2324.36    451.86 o
   1  33   0     5584.50     5572.85    409.25 o
   2  33   0      203.16     1037.76    220.37 o
   3  33   0     2067.16     2083.14    223.75 o
   4  33   0     5641.50     5344.75    274.79 o
   5  33   0     2523.68     2308.63    371.20 o
   6  33   0     3539.24     4760.60    576.24 o
   7  33   0      933.46     1188.59    326.89 o
   8  33   0     2541.07     2855.56    473.74 o
   0  34   0    16847.09    14933.28   1203.04 o
   1  34   0      414.75      834.99    171.74 o
   2  34   0     4267.06     4591.97    364.84 o
   3  34   0     2305.87     2379.41    238.65 o
   4  34   0       32.00      136.21    127.46 o
   5  34   0        3.93       41.47     31.64 o
   6  34   0     5345.70     5025.54    595.34 o
   7  34   0      346.32      192.03    172.54 o
   1  35   0      685.62      999.03    189.59 o
   2  35   0      165.10      451.05    139.62 o
   3  35   0      762.29     1012.84    180.68 o
   4  35   0      334.36      780.62    377.05 o
   5  35   0     1197.86      990.73    161.30 o
   6  35   0       41.97       -8.75    181.61 o
   7  35   0       36.19      -48.47    176.94 o
   0  36   0     9663.99    10066.34    839.49 o
   1  36   0     2277.93     2215.65    325.72 o
   2  36   0      464.62      482.05    142.60 o
   3  36   0     2710.35     2496.94    247.33 o
   4  36   0     8251.12     8112.11    421.07 o
   5  36   0     2801.40     2550.58    236.96 o
   6  36   0      481.12      682.70    230.34 o
   7  36   0     3703.91     3325.75    523.95 o
   1  37   0     1648.66     1772.83    275.67 o
   2  37   0      130.79      342.33    122.93 o
   3  37   0       15.63      -45.97     72.46 o
   4  37   0      584.18      765.47    192.50 o
   5  37   0     1207.55     1215.02    482.38 o
   6  37   0      975.22     1235.90    343.23 o
   7  37   0        9.79      360.74    483.34 o
   0  38   0     8859.26     9080.01    816.94 o
   1  38   0     1095.37     1456.89    270.78 o
   2  38   0     5465.54     5395.41    424.77 o
   3  38   0     3834.54     3605.95    307.38 o
   4  38   0       92.67      201.60    244.29 o
   5  38   0      543.05      310.52    170.45 o
   6  38   0     1918.09     2107.54    472.66 o
   7  38   0      351.83      127.63    225.08 o
   1  39   0     2629.74     2430.21    345.50 o
   2  39   0     4585.54     5278.52    431.25 o
   3  39   0      656.87      677.45    160.43 o
   4  39   0     8613.67     8119.71    445.92 o
   5  39   0      334.98      307.50    204.12 o
   6  39   0     1105.44     1804.09    365.46 o
   7  39   0     1051.89      992.52    289.04 o
   0  40   0      558.82      600.90    245.21 o
   1  40   0        2.26      341.35    171.64 o
   2  40   0     4647.34     4266.19    390.40 o
   3  40   0      623.09      700.60    152.86 o
   4  40   0      104.76      668.23    216.37 o
   5  40   0       13.81      114.79    164.85 o
   6  40   0     2193.67     2709.60    486.04 o
   1  41   0     1140.53     2349.85    379.00 o
   2  41   0        6.03      417.06    176.45 o
   3  41   0      934.74     1026.46    182.78 o
   4  41   0     1359.56     1463.22    266.46 o
   5  41   0     2213.97     2052.43    399.72 o
   6  41   0     1858.55     2187.53    436.99 o
   0  42   0    11771.47    10013.07   1272.83 o
   1  42   0    20675.58    19353.35   1245.45 o
   2  42   0     4975.67     4774.37    417.15 o
   3  42   0     4506.92     4419.44    368.43 o
   4  42   0     4534.13     4664.31    438.33 o
   5  42   0     1270.94     1425.19    362.81 o
   6  42   0     1594.51     1636.77    349.57 o
   1  43   0       28.87     1271.21    408.00 o
   2  43   0      866.59     1128.03    209.51 o
   3  43   0      542.12     1239.13    217.34 o
   4  43   0      419.53      616.01    201.30 o
   5  43   0     1674.87     1918.08    378.49 o
   6  43   0     1272.56     1316.07    511.63 o
   0  44   0    14951.07    14777.57   1592.84 o
   1  44   0     3345.88     3545.05    568.75 o
   2  44   0      118.41       82.32    111.90 o
   3  44   0     9715.80    10083.03    655.32 o
   4  44   0       11.57      528.13    174.30 o
   5  44   0      631.08      886.49    392.58 o
   6  44   0      130.10     -172.35    184.86 o
   1  45   0     2901.76     3331.86    550.00 o
   2  45   0        5.60       -8.09    120.85 o
   3  45   0     2243.90     2767.54    364.93 o
   4  45   0     3619.35     3263.81    393.40 o
   5  45   0     1936.59     1560.88    365.16 o
   0  46   0     2173.94     2599.23    695.96 o
   1  46   0       82.62      393.00    249.28 o
   2  46   0        8.50      101.42    137.40 o
   3  46   0     2447.95     2353.32    328.24 o
   4  46   0     2100.12     1953.09    388.23 o
   5  46   0      310.00      928.72    327.71 o
   1  47   0      374.29     1218.93    431.58 o
   2  47   0      716.06      832.81    218.50 o
   3  47   0       45.18      476.97    214.00 o
   4  47   0      541.35     1081.94    316.38 o
   5  47   0     5913.48     5943.99    692.84 o
   0  48   0      271.37     -375.89    375.89 o
   1  48   0    18032.04    17030.31   1274.02 o
   2  48   0      134.55      346.76    160.66 o
   3  48   0     3636.00     3725.34    415.45 o
   4  48   0     6264.71     5915.88    680.11 o
   5  48   0     1273.95     1692.97    413.12 o
   1  49   0      504.32     1596.01    438.09 o
   2  49   0      866.98      692.31    232.08 o
   3  49   0       57.10      680.95    267.06 o
   4  49   0      672.38     1112.72    338.43 o
   0  50   0     9213.62     8899.94   1338.09 o
   1  50   0     5378.93     4868.21    702.94 o
   2  50   0      367.40      704.52    316.57 o
   3  50   0     5919.31     5572.68    636.72 o
   4  50   0      691.68      902.85    294.71 o
   1  51   0     1064.40     1116.75    597.87 o
   2  51   0     2998.78     2533.45    398.50 o
   3  51   0        5.19      415.55    234.43 o
   4  51   0     1022.08     1427.13    362.06 o
   0  52   0     1459.92     2948.21    783.30 o
   1  52   0      721.35      806.64    342.31 o
   2  52   0     2007.73     1805.48    349.28 o
   3  52   0      201.20      219.37    215.42 o
   1  53   0     1392.96     1628.74    433.05 o
   2  53   0     1022.03      929.80    267.79 o
   3  53   0      114.58      -53.11    162.21 o
   0  54   0     2803.77     2240.26    740.50 o
   1  54   0     2424.43     2428.38    575.73 o
   2  54   0      318.80      199.37    128.92 o
   1  55   0       33.91      529.49    309.96 o
   0  56   0     5183.03     4958.07   1065.64 o
  -9   0   1      669.59      740.22    259.93 o
  -7   0   1    15586.39    16261.57    594.77 o
  -5   0   1    30190.25    30783.76    752.70 o
  -3   0   1     6064.10     6159.85    257.84 o
   3   0   1    19532.43    20468.96    575.56 o
   5   0   1     7046.73     7052.61    354.17 o
   7   0   1    11442.17    11184.48    500.97 o
   9   0   1      752.56      616.22    345.80 o
 -10   1   1      588.45     1130.08    431.22 o
  -9   1   1     1786.21     2527.47    380.71 o
  -8   1   1      911.64      783.57    130.05 o
  -7   1   1     4855.96     4759.02    228.83 o
  -6   1   1      490.06      385.17     47.56 o
  -5   1   1    73918.66    73385.11    807.41 o
  -4   1   1     4716.79     4740.57    183.47 o
  -3   1   1    10378.21    11414.37    247.55 o
  -2   1   1    23460.25    23523.67    293.48 o
   2   1   1      763.64      704.69     65.75 o
   3   1   1     1128.74     1989.16    572.58 o
   4   1   1      147.77      107.65     40.55 o
   5   1   1    32364.27    31833.02    526.54 o
   6   1   1        0.81       53.37     47.04 o
   7   1   1     2585.01     2819.86    195.76 o
   8   1   1     3807.13     3818.10    230.05 o
   9   1   1     1002.87     1105.50    300.64 o
 -10   2   1      733.28      895.47    609.54 o
  -9   2   1      496.24      639.25    644.53 o
  -8   2   1      175.08       95.74    136.37 o
  -7   2   1     1352.17     1389.19    131.64 o
  -6   2   1     1138.45     1054.98     88.31 o
  -5   2   1    13199.80    13245.50    344.94 o
  -4   2   1     1247.00     1303.79     94.41 o
  -3   2   1    22422.89    23099.78    366.73 o
  -2   2   1       62.33       36.93     34.46 o
   2   2   1     6392.95     6250.18    179.30 o
   3   2   1    85495.16    85828.89    731.82 o
   4   2   1     4619.80     4676.55    188.29 o
   5   2   1     6953.36     7448.37    254.39 o
   6   2   1      710.75      625.56     81.73 o
   7   2   1     4066.73     4430.05    232.36 o
   8   2   1      475.58      523.21     87.80 o
   9   2   1       82.40      412.60    290.77 o
 -10   3   1     1018.02     1311.15    442.45 o
  -9   3   1    15607.16    16224.06    858.41 o
  -8   3   1      441.10      394.70     73.56 o
  -7   3   1      126.20      124.32     55.77 o
  -6   3   1      922.56      926.24     83.80 o
  -5   3   1     3927.79     4177.03    185.65 o
  -4   3   1      523.79      630.34     75.95 o
  -3   3   1      814.61     1063.79    223.59 o
  -2   3   1     4821.54     4873.68    144.35 o
   1   3   1    53560.35    55567.24   1288.18 o
   2   3   1    11013.84    10501.48    257.09 o
   3   3   1    43764.07    46058.28   1151.82 o
   4   3   1     3138.04     3374.77    163.83 o
   5   3   1     6564.20     6593.34    237.45 o
   6   3   1      858.03      899.39     95.95 o
   7   3   1     1995.39     2151.91    173.67 o
   8   3   1      180.72      100.85     59.04 o
   9   3   1     6677.08     7539.30    593.46 o
 -10   4   1      122.03      156.39    225.75 o
  -9   4   1       19.50      506.28    363.53 o
  -8   4   1      546.88      501.48     83.22 o
  -7   4   1      267.11      298.09     62.41 o
  -6   4   1     3869.55     3765.14    190.75 o
  -5   4   1     1890.87     2049.80    153.07 o
  -4   4   1    14055.45    14500.60    395.97 o
  -3   4   1    22906.71    23609.79    419.16 o
  -2   4   1     1546.07     1558.90     82.24 o
   1   4   1    13613.10    13728.64    268.60 o
   2   4   1      318.96      300.32     49.62 o
   3   4   1    49716.23    50272.42    581.23 o
   4   4   1     1771.08     1878.45    125.50 o
   5   4   1        4.04      -11.79     51.86 o
   6   4   1     1970.83     1907.37    128.76 o
   7   4   1     1050.68      985.20    115.48 o
   8   4   1      184.15      217.43     91.85 o
   9   4   1       54.27      -97.77    136.71 o
 -10   5   1        0.97     -208.85    328.37 o
  -9   5   1     1300.40     1250.83    206.84 o
  -8   5   1      776.57      517.03     84.32 o
  -7   5   1       63.58      115.01     63.47 o
  -6   5   1     4844.51     4484.23    214.48 o
  -5   5   1    51406.84    50797.17    754.15 o
  -4   5   1     1488.73     1504.68    125.85 o
  -3   5   1     6337.73     6612.02    226.88 o
  -2   5   1    11059.85    11402.42    250.19 o
   1   5   1    20009.44    19715.91    512.96 o
   2   5   1     2626.04     2447.83    115.69 o
   3   5   1     1553.77     2128.09    175.12 o
   4   5   1    11582.62    11295.22    327.54 o
   5   5   1    12538.34    12585.91    356.30 o
   6   5   1      583.75      546.38     80.97 o
   7   5   1      741.00      755.14     95.08 o
   8   5   1       56.40      -20.43     48.46 o
   9   5   1      189.34       -3.54    126.56 o
 -10   6   1     1042.05      922.95    473.19 o
  -9   6   1     1249.58      876.61    159.93 o
  -8   6   1      172.91       81.04     52.99 o
  -7   6   1    17296.37    17610.59    463.41 o
  -6   6   1      570.38      494.04     77.89 o
  -5   6   1    55866.99    55390.57    767.16 o
  -4   6   1     1872.60     1899.41    133.02 o
  -3   6   1    21961.60    21572.15    352.43 o
  -2   6   1     5578.89     5626.33    214.11 o
   1   6   1      411.36      287.28     88.21 o
   2   6   1    13151.75    12796.79    275.38 o
   3   6   1     1474.60     1710.08    110.39 o
   4   6   1     1122.76     1291.02     90.66 o
   5   6   1     6401.60     6411.88    199.02 o
   6   6   1      194.22      249.57     44.68 o
   7   6   1     8886.67     8678.56    297.55 o
   8   6   1      179.35      100.30     56.88 o
   9   6   1     1894.48     2454.53    298.29 o
  -9   7   1       65.76      151.04    112.41 o
  -8   7   1      355.23      265.61    129.83 o
  -7   7   1     1259.19     1454.63    147.87 o
  -6   7   1     6929.39     6618.68    258.03 o
  -5   7   1    17595.42    17096.08    411.44 o
  -4   7   1      187.91      238.40     75.88 o
  -3   7   1     3369.69     4058.66    197.46 o
  -2   7   1      641.77      760.06     67.64 o
  -1   7   1    13341.48    13410.42    298.97 o
   1   7   1     2108.63     2406.94    150.65 o
   2   7   1     1632.50     1604.70    130.32 o
   3   7   1       17.14       71.60     45.57 o
   4   7   1      681.15      693.76     59.61 o
   5   7   1    11839.54    11653.50    255.85 o
   6   7   1     8158.41     7792.39    243.41 o
   7   7   1      859.70      900.60     92.97 o
   8   7   1     1384.95     1398.66    217.46 o
   9   7   1     2073.42     1884.13    263.23 o
  -9   8   1     5104.36     5587.63    467.80 o
  -8   8   1     1328.63     1498.33    154.28 o
  -7   8   1       74.82       -2.54     44.03 o
  -6   8   1     5656.34     5377.53    231.67 o
  -5   8   1      291.42      261.92     78.36 o
  -4   8   1     1992.06     1905.78    111.72 o
  -3   8   1    20598.86    20170.94    328.38 o
  -2   8   1      676.54      744.52     95.98 o
  -1   8   1    33129.25    32614.55    695.26 o
   0   8   1     5427.52     5864.35    304.70 o
   1   8   1     1305.65     1488.50    103.96 o
   2   8   1      217.14      371.72    123.57 o
   3   8   1     3838.03     3641.91    160.10 o
   4   8   1        3.56       76.44     36.29 o
   5   8   1     3173.55     3018.11    125.09 o
   6   8   1      784.52      760.84     81.17 o
   7   8   1        3.37        4.86     46.75 o
   8   8   1     1681.05     2197.35    286.37 o
   9   8   1      756.99      676.03    156.25 o
  -9   9   1     5417.30     6126.33    514.43 o
  -8   9   1     2684.13     2703.56    277.28 o
  -7   9   1      129.75      143.05     66.73 o
  -6   9   1      149.13       98.46     29.47 o
  -5   9   1      111.54       78.07     41.47 o
  -4   9   1       52.82      107.88     81.21 o
  -3   9   1     3135.40     3140.25    129.69 o
  -2   9   1    19080.79    18785.50    393.11 o
  -1   9   1    16710.92    17221.04    319.37 o
   0   9   1    11432.81    12077.32    454.90 o
   1   9   1     2869.46     2916.84    150.18 o
   2   9   1    19786.32    20046.76    462.18 o
   3   9   1      118.82      173.17     78.62 o
   4   9   1      422.69      323.18     82.24 o
   5   9   1     9541.07     8734.93    323.11 o
   6   9   1      930.91      903.77    110.38 o
   7   9   1     1017.25     1170.10    187.52 o
   8   9   1     1576.55     2171.32    340.02 o
   9   9   1     3156.03     2526.88    313.13 o
  -9  10   1      262.35      572.42    178.05 o
  -8  10   1      675.15      698.37    174.16 o
  -7  10   1     1220.35     1263.73    199.33 o
  -6  10   1     2638.81     2537.93    251.91 o
  -5  10   1     1980.12     2450.29    314.78 o
  -4  10   1    16577.71    16656.91    543.15 o
  -3  10   1     1541.72     1403.05    107.87 o
  -2  10   1      553.17      525.15     61.61 o
  -1  10   1        9.83      -31.25     40.28 o
   0  10   1      151.84      179.55    101.19 o
   1  10   1      128.83      126.23     64.89 o
   2  10   1     7987.84     7955.87    254.49 o
   3  10   1     2809.11     2556.48    180.19 o
   4  10   1     3421.09     3133.77    226.52 o
   5  10   1      354.99      517.39    190.08 o
   6  10   1       36.43       -8.68     77.98 o
   7  10   1       23.79       77.49    113.21 o
   8  10   1     2506.90     2800.26    372.88 o
   9  10   1      354.74      647.01    234.36 o
  -9  11   1     2344.11     2752.45    330.53 o
  -8  11   1      670.14      548.06    145.56 o
  -7  11   1      629.17      844.75    170.45 o
  -6  11   1      711.28      727.65    148.94 o
  -5  11   1    32548.11    31504.04    836.06 o
  -4  11   1     3254.85     3684.74    316.01 o
  -3  11   1     3054.95     2901.55    163.51 o
  -2  11   1     5394.23     5386.29    181.03 o
  -1  11   1     1343.62     1315.38    112.42 o
   0  11   1      286.07      434.87    201.29 o
   1  11   1     1935.14     2089.23    213.05 o
   2  11   1     3186.44     3287.96    137.04 o
   3  11   1     2193.63     2133.97    168.77 o
   4  11   1     4582.44     4644.71    274.18 o
   5  11   1    20681.72    21399.67    637.17 o
   6  11   1       81.40      132.13     66.76 o
   7  11   1       44.87      380.93    147.81 o
   8  11   1      998.96      746.07    204.23 o
   9  11   1     1561.24     1481.11    250.57 o
  -9  12   1     2149.89     2086.32    301.29 o
  -8  12   1     1220.02      927.25    221.65 o
  -7  12   1     1534.51     1700.74    224.26 o
  -6  12   1     1712.14     1948.28    237.17 o
  -5  12   1    20460.54    21542.70    705.47 o
  -4  12   1     8079.30     8240.90    360.52 o
  -3  12   1     1680.14     1674.04    153.02 o
  -2  12   1     2648.35     2455.34    128.86 o
  -1  12   1     3798.26     4040.17    182.23 o
   0  12   1    26999.74    26821.30    770.40 o
   1  12   1    67279.30    68704.77    925.93 o
   2  12   1     1306.08     1202.36     89.24 o
   3  12   1     2688.59     2258.67    176.78 o
   4  12   1     1683.94     1711.22    165.48 o
   5  12   1    11734.22    11292.46    434.48 o
   6  12   1     1665.06     1644.00    194.26 o
   7  12   1     5220.17     5305.30    466.56 o
   8  12   1      370.32      604.51    214.74 o
   9  12   1     1294.75     1241.15    236.41 o
  -9  13   1      551.74     1059.17    215.82 o
  -8  13   1       61.02      -33.71     98.95 o
  -7  13   1     1206.50     1078.96    189.26 o
  -6  13   1     5996.53     6376.05    420.16 o
  -5  13   1       21.19      133.61    122.79 o
  -4  13   1      691.75      871.64    210.23 o
  -3  13   1     5498.31     5669.78    237.00 o
  -2  13   1      890.36      974.92     76.24 o
  -1  13   1     6359.50     6433.62    235.55 o
   0  13   1      474.04     1054.18    387.96 o
   1  13   1    12629.52    13153.54    429.27 o
   2  13   1      100.10      116.41     98.08 o
   3  13   1      547.79      861.25    244.28 o
   4  13   1     1928.84     1928.60    179.89 o
   5  13   1      179.85      372.06     89.71 o
   6  13   1      171.17      420.85    138.28 o
   7  13   1       60.33      321.35    182.36 o
   8  13   1     3220.22     3797.78    426.95 o
   9  13   1      109.72       25.13     98.69 o
  -9  14   1     2863.83     3549.12    389.39 o
  -8  14   1      112.53      116.95    154.26 o
  -7  14   1     1313.73     1374.97    281.82 o
  -6  14   1     6065.78     6260.55    412.12 o
  -5  14   1       15.51        4.17     68.96 o
  -4  14   1    17505.55    17470.74    537.48 o
  -3  14   1     5917.88     5567.96    244.33 o
  -2  14   1      581.64      872.09    136.54 o
  -1  14   1     3415.53     3359.88    200.71 o
   0  14   1     3290.18     3402.30    299.90 o
   1  14   1    16223.20    16724.71    495.18 o
   2  14   1     8064.16     8291.50    251.85 o
   3  14   1    14981.76    14291.33    482.35 o
   4  14   1     2238.60     2297.66    197.35 o
   5  14   1     1138.63     1114.03    123.26 o
   6  14   1     4697.70     5021.40    389.97 o
   7  14   1      696.54      828.73    240.44 o
   8  14   1       15.06      346.81    309.75 o
   9  14   1      163.32      477.24    170.74 o
  -9  15   1     3638.17     3944.80    406.51 o
  -8  15   1     6172.34     6045.21    533.79 o
  -7  15   1      586.74      664.50    183.52 o
  -6  15   1     2046.09     2008.00    238.82 o
  -5  15   1       35.13      214.99     93.34 o
  -4  15   1     2678.62     2737.30    247.55 o
  -3  15   1     4394.34     4197.68    224.96 o
  -2  15   1     1269.53     1389.15    118.29 o
  -1  15   1      494.92      261.31    153.64 o
   0  15   1      582.78      675.24    191.83 o
   1  15   1      170.38       87.76     83.87 o
   2  15   1    12386.57    13477.52    425.01 o
   3  15   1      860.72      791.70    235.11 o
   4  15   1       85.89      134.22     78.29 o
   5  15   1      942.17      863.97    118.67 o
   6  15   1     6133.52     5902.23    426.53 o
   7  15   1     5868.81     5300.03    476.27 o
   8  15   1     2457.04     2994.49    611.25 o
   9  15   1     4820.14     4866.82    458.70 o
  -9  16   1      996.93     1297.36    252.23 o
  -8  16   1      978.08     1092.68    256.41 o
  -7  16   1      900.30     1225.66    300.66 o
  -6  16   1      138.15      139.03    123.17 o
  -5  16   1     1679.16     1853.69    165.47 o
  -4  16   1      557.58      793.30    162.86 o
  -3  16   1      150.04      124.57     45.73 o
  -2  16   1    10773.04    10626.83    319.59 o
  -1  16   1      676.07      829.82    138.48 o
   0  16   1    46658.14    47208.12    947.86 o
   1  16   1     1150.26     1378.10    161.16 o
   2  16   1    10234.52    11318.65    758.61 o
   3  16   1     2304.57     2066.73    148.17 o
   4  16   1     5228.53     5103.71    299.41 o
   5  16   1      244.49      401.30    111.90 o
   6  16   1     7537.57     7655.54    472.08 o
   7  16   1       32.76      124.51    144.80 o
   8  16   1     6629.72     6023.81    549.21 o
   9  16   1       65.94      142.97    235.14 o
  -9  17   1      849.53      932.94    209.96 o
  -8  17   1      449.33      607.44    224.25 o
  -7  17   1     3234.21     3611.58    463.00 o
  -6  17   1     4731.38     4811.82    377.36 o
  -5  17   1     6287.32     5969.32    293.96 o
  -4  17   1     7917.06     7145.31    397.92 o
  -3  17   1        3.44       47.08     41.67 o
  -2  17   1      261.74      382.37    112.95 o
  -1  17   1     2696.39     3763.41    842.27 o
   1  17   1      550.65      851.17    353.34 o
   2  17   1    16115.63    16736.20    398.79 o
   3  17   1     4121.05     4552.21    366.32 o
   4  17   1     3496.71     3531.27    257.11 o
   5  17   1    18893.87    18711.65    691.35 o
   6  17   1      254.61        2.31    201.24 o
   7  17   1     1057.87     1700.11    535.11 o
   8  17   1      851.26     1340.99    346.19 o
   9  17   1      647.82      434.06    182.92 o
  -9  18   1       24.27      205.38    137.18 o
  -8  18   1     4304.41     3927.84    453.59 o
  -7  18   1     2745.22     3513.18    458.74 o
  -6  18   1      779.00     1012.12    220.73 o
  -5  18   1     4253.65     4239.96    251.06 o
  -4  18   1      603.31      781.21    147.52 o
  -3  18   1     2275.98     2268.01    139.60 o
  -2  18   1       83.54       28.83     53.92 o
  -1  18   1    23505.71    22563.24    670.88 o
   0  18   1    34540.44    36028.49    761.17 o
   1  18   1    24651.16    24217.52    681.63 o
   2  18   1     4628.08     5724.19    453.71 o
   3  18   1    17417.93    16409.23    432.60 o
   4  18   1     1022.53     1215.32    174.46 o
   5  18   1     5544.86     6594.45    649.13 o
   6  18   1      338.51      299.10    126.95 o
   7  18   1     7782.17     9011.27    726.34 o
   8  18   1     3732.80     3754.49    510.91 o
   9  18   1      165.07      -18.56    160.76 o
  -9  19   1       50.89       90.03    131.40 o
  -8  19   1     5771.45     6089.27    554.56 o
  -7  19   1     2193.84     2432.55    402.74 o
  -6  19   1     2619.34     2912.45    376.40 o
  -5  19   1     5842.37     5631.38    329.77 o
  -4  19   1      661.07      860.77    237.63 o
  -3  19   1      418.64      586.20     96.47 o
  -2  19   1     1979.05     2133.78    165.23 o
  -1  19   1     1318.45     2306.41    730.86 o
   0  19   1       31.19     1614.08    499.82 o
   1  19   1     8427.46     9502.66    458.43 o
   2  19   1     1786.22     1943.90    189.18 o
   3  19   1       59.69     1824.85    720.99 o
   4  19   1     3563.92     4229.17    506.22 o
   5  19   1     2326.92     2785.74    285.49 o
   6  19   1       51.89      -32.09    143.66 o
   7  19   1     1566.05     1873.10    444.74 o
   8  19   1     3594.48     3641.11    499.63 o
   9  19   1        0.42      -82.67    181.71 o
  -9  20   1       42.32      162.21    120.24 o
  -8  20   1      181.80      727.12    253.20 o
  -7  20   1      214.04      670.38    255.00 o
  -6  20   1     5153.65     4848.44    440.59 o
  -5  20   1     1921.87     2540.96    248.12 o
  -4  20   1    24374.27    22203.22   1013.93 o
  -3  20   1     1820.69     2172.20    217.25 o
  -2  20   1     2459.77     2971.06    231.60 o
  -1  20   1       37.32      546.97    233.15 o
   0  20   1    10474.19    10594.07    436.31 o
   1  20   1     6003.65     6017.07    365.99 o
   2  20   1      843.70     1103.16    264.90 o
   3  20   1    31693.63    30707.49    541.34 o
   4  20   1    36000.47    34605.76    823.83 o
   5  20   1     3918.56     3953.38    328.90 o
   6  20   1     5260.22     5136.51    454.09 o
   7  20   1        3.81     1085.52    963.20 o
   8  20   1      384.43      543.89    260.27 o
   9  20   1      165.07      344.59    278.09 o
  -9  21   1     2141.90     2155.74    325.87 o
  -8  21   1     5616.40     5705.38    553.47 o
  -7  21   1     3204.21     3385.50    400.22 o
  -6  21   1     2043.41     1865.45    274.63 o
  -5  21   1      796.68     1064.78    188.50 o
  -4  21   1     2451.93     2706.05    409.12 o
  -3  21   1    10976.97     9987.40    286.31 o
  -2  21   1     5346.46     5301.70    266.11 o
  -1  21   1    14062.95    13942.09    570.56 o
   0  21   1      500.78     2866.90    661.45 o
   1  21   1      547.75     1428.38    413.44 o
   2  21   1     3436.46     3520.90    266.47 o
   3  21   1     8752.37     9498.83    692.51 o
   4  21   1     1531.97     3525.64    695.20 o
   5  21   1      821.07      722.87    190.30 o
   6  21   1     2347.66     3103.03    372.42 o
   7  21   1    10932.07    10739.89   1004.93 o
   8  21   1     6109.14     5566.94    623.26 o
   9  21   1     6349.14     6061.86    684.34 o
  -9  22   1      277.95      196.56    162.96 o
  -8  22   1       43.04      228.04    241.06 o
  -7  22   1        5.47       -2.87    129.56 o
  -6  22   1       90.41     1206.53    646.21 o
  -5  22   1     1970.79     2066.90    279.62 o
  -4  22   1     4060.42     4527.42    481.14 o
  -3  22   1     2520.91     2897.58    198.15 o
  -2  22   1      358.82      528.28    116.47 o
  -1  22   1     2233.28     3335.28    300.45 o
   0  22   1    52604.95    53026.95   1022.63 o
   1  22   1    14624.86    15148.49    600.90 o
   2  22   1     5758.10     6048.77    357.08 o
   3  22   1    16949.65    16643.13    432.21 o
   4  22   1     6188.03     6996.60    404.87 o
   5  22   1      247.18      330.03    136.59 o
   6  22   1     4373.45     4813.25    447.78 o
   7  22   1      281.92      756.97    371.33 o
   8  22   1     1801.80     1921.02    376.24 o
   9  22   1     1489.55     1864.60    408.91 o
  -9  23   1      268.90      686.37    237.34 o
  -8  23   1        8.49      425.00    227.20 o
  -7  23   1     1354.32     1519.69    337.10 o
  -6  23   1    10641.46    10964.96    784.00 o
  -5  23   1        8.01      197.29    132.84 o
  -4  23   1     8507.97     8108.85    342.03 o
  -3  23   1       13.95      413.11    159.27 o
  -2  23   1     3240.27     4050.63    249.40 o
   0  23   1      106.05     3961.11   1724.98 o
   1  23   1     3350.37     4590.43    443.05 o
   2  23   1       45.22      586.76    198.14 o
   3  23   1     1818.06     2477.39    329.28 o
   4  23   1    25620.75    24920.51    722.85 o
   5  23   1      417.73      447.75    150.51 o
   6  23   1     3131.42     3732.14    553.75 o
   7  23   1     2749.70     4171.14    679.55 o
   8  23   1       63.94      -48.50    131.23 o
  -9  24   1        1.22      364.62    156.54 o
  -8  24   1     4539.99     4168.48    673.93 o
  -7  24   1     1221.05     1425.87    317.99 o
  -6  24   1     4226.37     5521.81    867.43 o
  -5  24   1      495.51      881.23    193.70 o
  -4  24   1      948.97     1159.13    202.12 o
  -3  24   1     5047.07     5075.08    250.13 o
  -2  24   1     6227.40     6839.23    329.13 o
  -1  24   1    23413.40    22210.92    687.25 o
   0  24   1    54874.02    54118.98   1082.56 o
   1  24   1     7032.99     6834.17    431.09 o
   2  24   1    16349.07    16761.57    629.25 o
   3  24   1     7797.47     7634.27    313.74 o
   4  24   1       96.46      949.42    343.07 o
   5  24   1     2547.32     2856.67    388.74 o
   6  24   1     7219.85     7914.89    777.10 o
   7  24   1     7622.63     7361.12    713.54 o
   8  24   1     2033.56     1813.64    375.82 o
  -9  25   1     1415.59     1462.41    332.69 o
  -8  25   1     1940.21     2068.38    478.51 o
  -7  25   1      164.21      582.10    262.40 o
  -6  25   1     1686.75     1744.93    328.79 o
  -5  25   1     5883.74     5786.24    540.53 o
  -4  25   1      304.68      572.10    207.44 o
  -3  25   1     2092.61     2636.19    240.59 o
  -2  25   1     2372.36     3500.79    419.85 o
   1  25   1     4963.24     5354.04    347.55 o
   2  25   1     4489.43     4758.61    356.86 o
   3  25   1     3933.41     4600.02    308.99 o
   4  25   1       45.21       82.72    315.59 o
   5  25   1     7152.05     7042.86    504.38 o
   6  25   1    10836.46    10253.30    803.33 o
   7  25   1      169.55     1369.20    464.91 o
   8  25   1      781.22      857.94    240.99 o
  -8  26   1      592.25      513.79    306.49 o
  -7  26   1     5980.03     6409.65    703.28 o
  -6  26   1       59.61      205.46    223.58 o
  -5  26   1     1006.01     2008.28    541.49 o
  -4  26   1    22131.14    21319.86    641.74 o
  -3  26   1     1146.72     1210.00    134.76 o
  -2  26   1     7691.45     8416.59    488.13 o
  -1  26   1      116.09      146.92     86.54 o
   0  26   1     6922.49     8631.74    454.57 o
   1  26   1      266.88      608.61    139.22 o
   2  26   1      407.33     1349.27    279.95 o
   3  26   1     7885.01     8019.99    341.92 o
   5  26   1     2464.62     3358.51    507.77 o
   6  26   1       71.84      365.56    526.28 o
   7  26   1     5477.60     6219.67    666.20 o
   8  26   1      767.58      863.13    403.19 o
  -8  27   1     4517.28     4632.78    734.40 o
  -7  27   1     4229.64     5330.10    868.05 o
  -6  27   1       11.47       64.69    132.99 o
  -5  27   1     1783.59     1772.51    313.40 o
  -4  27   1      713.46     1092.66    503.02 o
  -3  27   1       84.54      138.02     70.24 o
  -2  27   1    12561.16    12935.26    480.52 o
  -1  27   1       67.95      322.65    112.81 o
   1  27   1      488.76      454.97    111.17 o
   2  27   1    10893.60    10990.42    552.64 o
   3  27   1      554.72      957.54    162.49 o
   4  27   1      762.30      782.77    308.09 o
   5  27   1     6776.43     6829.28    512.84 o
   6  27   1        0.42      -69.90    250.27 o
   7  27   1     2422.11     2768.46    444.60 o
   8  27   1    10425.66     9313.92   1049.06 o
  -8  28   1      154.56     1234.20    497.68 o
  -7  28   1      236.67       85.86    135.20 o
  -6  28   1        0.05     -192.28    192.28 o
  -5  28   1     1402.34     1242.61    268.42 o
  -4  28   1     6491.01     6839.50    608.65 o
  -3  28   1      910.46      990.17    116.25 o
  -2  28   1      402.79     1091.16    189.63 o
  -1  28   1     4624.28     4629.94    340.25 o
   0  28   1    42824.64    41286.34   1029.64 o
   1  28   1      720.91      612.37    129.87 o
   2  28   1     5876.77     7139.10    628.47 o
   3  28   1     1724.27     1942.37    175.99 o
   4  28   1     4309.31     4361.14    452.73 o
   5  28   1      904.57      872.83    209.83 o
   6  28   1     1134.11     1127.50    274.41 o
   7  28   1       32.71       46.35    188.52 o
   8  28   1       21.08      313.21    360.30 o
  -8  29   1      523.95     1087.01    340.30 o
  -7  29   1       90.35      127.43    161.83 o
  -6  29   1     2277.01     2605.55    431.02 o
  -5  29   1       52.56       41.51    147.63 o
  -4  29   1     6567.68     6516.81    483.36 o
  -3  29   1     2966.41     2710.51    209.43 o
  -2  29   1     1652.41     2266.43    200.30 o
  -1  29   1      363.56      768.05    159.36 o
   1  29   1      117.63      162.50     84.01 o
   2  29   1    16162.33    16505.06    645.18 o
   3  29   1     2129.91     3242.84    410.01 o
   4  29   1    11927.79    11903.83    406.77 o
   5  29   1       15.13        2.00    110.39 o
   6  29   1     1325.46     2545.90    546.52 o
   7  29   1      779.72      846.40    240.73 o
   8  29   1      129.81      412.42    316.94 o
  -8  30   1     1030.38     1695.57    394.23 o
  -7  30   1      815.03      602.13    196.77 o
  -6  30   1     3359.10     3312.77    452.56 o
  -5  30   1      691.60      603.18     97.05 o
  -4  30   1     2429.09     2941.78    348.08 o
  -3  30   1     2430.46     2598.06    214.35 o
  -2  30   1     4791.59     4583.71    283.25 o
  -1  30   1     5470.44     5860.20    401.85 o
   0  30   1    21213.61    20068.37    745.00 o
   1  30   1     2034.80     2858.21    295.10 o
   2  30   1    13995.86    14643.59    620.67 o
   3  30   1    14285.72    14004.38    525.43 o
   4  30   1      168.26      341.95    159.51 o
   5  30   1      205.57      199.11    107.75 o
   6  30   1     6992.86     7361.74    700.16 o
   7  30   1     1496.32     1601.59    371.49 o
   8  30   1      388.10      762.70    350.24 o
  -8  31   1        8.35      357.41    199.10 o
  -7  31   1      488.33      366.49    341.03 o
  -6  31   1        7.62      437.15    178.45 o
  -5  31   1     4170.14     3523.14    258.80 o
  -4  31   1     3095.65     3443.50    507.40 o
  -3  31   1     2913.23     2848.54    230.68 o
  -2  31   1     1028.95     1247.77    160.26 o
  -1  31   1     3844.75     4611.45    367.98 o
   1  31   1    11830.34    12218.51    591.77 o
   2  31   1      138.47      658.35    164.79 o
   3  31   1     1691.60     2524.26    387.24 o
   4  31   1     5474.35     5433.72    301.98 o
   5  31   1     1596.08     1536.53    264.07 o
   6  31   1     2836.04     3487.23    499.04 o
   7  31   1        4.31      399.59    307.38 o
   8  31   1      302.09      689.87    268.05 o
  -8  32   1       24.97      471.20    287.90 o
  -7  32   1     2839.75     2981.92    463.27 o
  -6  32   1     1160.92     1137.38    295.49 o
  -5  32   1     1343.45     1458.91    297.77 o
  -4  32   1     4092.67     3675.18    259.68 o
  -3  32   1     1164.97     1330.65    158.73 o
  -2  32   1      169.50      324.26    116.46 o
  -1  32   1     4382.60     4992.73    383.69 o
   0  32   1       27.61      174.24    109.91 o
   1  32   1     9383.14    10014.41    547.18 o
   2  32   1      192.35       71.49     95.02 o
   3  32   1      621.94      754.89    129.45 o
   4  32   1     6317.10     6125.28    328.95 o
   5  32   1     3859.89     3965.65    409.27 o
   6  32   1     2006.86     1876.28    379.19 o
   7  32   1     6399.79     7881.01    782.26 o
   8  32   1       12.11      305.67    292.52 o
  -8  33   1     5970.65     5040.70    644.89 o
  -7  33   1      719.28      774.07    256.25 o
  -6  33   1      367.45      256.90    165.15 o
  -5  33   1     8544.96     7974.64    341.57 o
  -4  33   1      382.11      578.01    176.78 o
  -3  33   1      943.03      928.25    135.52 o
  -2  33   1     2654.43     3300.65    275.61 o
  -1  33   1      326.76      758.00    173.67 o
   0  33   1      575.49      777.05    159.78 o
   1  33   1      589.47     1140.58    218.96 o
   2  33   1     1244.74     1308.15    220.27 o
   3  33   1       64.89       81.18    148.01 o
   4  33   1      102.33      181.66    173.62 o
   5  33   1     2232.11     2296.97    315.46 o
   6  33   1      283.72      143.04    151.83 o
   7  33   1      103.88      545.76    225.51 o
  -8  34   1        7.31      238.54    320.97 o
  -7  34   1      130.74      201.40    259.12 o
  -6  34   1      333.68      208.21    136.98 o
  -5  34   1       29.63       64.36    135.72 o
  -4  34   1     1591.85     1481.73    175.50 o
  -3  34   1      100.86      181.36     81.39 o
  -2  34   1     7835.97     7229.93    409.43 o
  -1  34   1     2620.44     2038.86    246.56 o
   0  34   1     3805.41     4250.86    369.54 o
   1  34   1     2299.78     2319.61    273.80 o
   2  34   1     2602.88     2431.76    306.19 o
   3  34   1      274.75      400.94    124.69 o
   4  34   1     1226.06     1384.66    174.06 o
   5  34   1     1359.42     2244.93    412.25 o
   6  34   1      407.27      325.41    210.78 o
   7  34   1      130.50      741.90    274.34 o
  -7  35   1      912.34      688.34    239.10 o
  -6  35   1       20.39      209.20    343.30 o
  -5  35   1       69.95      119.97    133.21 o
  -4  35   1     2324.23     2213.72    217.13 o
  -3  35   1     2214.54     2439.68    243.02 o
  -2  35   1      176.18      466.39    128.08 o
  -1  35   1       10.67      304.10    115.74 o
   0  35   1      525.33     1065.48    205.64 o
   1  35   1       76.26      307.70    122.56 o
   2  35   1     3303.27     3119.84    349.78 o
   3  35   1     5871.61     5577.44    369.54 o
   4  35   1     6872.87     7059.22    382.29 o
   5  35   1     3188.59     3319.01    486.70 o
   6  35   1       46.32       68.90    225.45 o
   7  35   1      682.37      768.60    262.34 o
  -7  36   1       61.64     -167.48    265.94 o
  -6  36   1     4051.22     4042.14    533.55 o
  -5  36   1     1981.85     2151.32    250.49 o
  -4  36   1     1030.16     1019.52    158.69 o
  -3  36   1     2241.93     2540.31    271.73 o
  -2  36   1       47.78       33.27     83.09 o
  -1  36   1     5068.35     5481.64    497.26 o
   0  36   1     6185.33     6480.75    471.37 o
   1  36   1     1312.79     1533.00    282.18 o
   2  36   1     1296.78     1623.51    266.92 o
   3  36   1     3400.31     3105.38    284.21 o
   4  36   1      133.09      201.61     93.10 o
   5  36   1      194.82      -40.21    172.04 o
   6  36   1     1711.10     1836.46    375.20 o
   7  36   1       14.70      133.34    246.08 o
  -7  37   1        2.32       29.88    122.39 o
  -6  37   1      350.37      653.16    291.29 o
  -5  37   1     2804.70     2959.53    313.37 o
  -4  37   1      271.98      418.55    184.09 o
  -3  37   1      180.01      302.42    127.88 o
  -2  37   1      767.11      782.70    150.29 o
  -1  37   1     4820.06     4900.81    481.74 o
   0  37   1     2034.16     2417.58    293.99 o
   1  37   1     6582.89     6517.90    541.90 o
   2  37   1      570.49      753.67    204.73 o
   3  37   1      282.10      398.75     99.62 o
   4  37   1      847.12     1017.19    161.14 o
   5  37   1     1348.73     1584.97    346.80 o
   6  37   1      209.06      649.90    271.78 o
   7  37   1       17.95     -122.99    153.42 o
  -7  38   1     2085.84     1728.12    368.09 o
  -6  38   1     1092.77     1364.14    334.60 o
  -5  38   1     7737.33     8465.07    746.97 o
  -4  38   1     3666.80     3448.27    248.93 o
  -3  38   1     2856.52     2751.58    299.15 o
  -2  38   1     2944.32     3336.26    337.72 o
  -1  38   1     4110.11     4184.10    443.30 o
   0  38   1      915.86     1111.02    203.14 o
   1  38   1     1751.09     2526.83    365.09 o
   2  38   1     2230.63     2056.10    301.47 o
   3  38   1      207.51      210.35    114.16 o
   4  38   1     7167.31     7148.88    409.95 o
   5  38   1     3404.11     3663.42    530.16 o
   6  38   1     1196.83     1105.87    291.78 o
   7  38   1     1312.17     1558.36    378.53 o
  -7  39   1       28.97      231.24    185.06 o
  -6  39   1      543.85      651.66    212.81 o
  -5  39   1    12759.56    12561.66    955.18 o
  -4  39   1      468.84      421.46    156.95 o
  -3  39   1       95.72      279.60    120.78 o
  -2  39   1     2083.38     2383.20    288.10 o
  -1  39   1       44.77      426.75    160.94 o
   0  39   1      956.27     1050.54    320.39 o
   1  39   1     9905.39     9151.21    663.89 o
   2  39   1      112.17      258.75    127.94 o
   3  39   1     2468.45     2425.82    261.69 o
   4  39   1      160.45      575.82    222.97 o
   5  39   1     3867.26     3826.29    545.31 o
   6  39   1       15.92      -16.42    162.97 o
  -7  40   1      261.80      428.43    242.26 o
  -6  40   1      182.02       35.81    159.40 o
  -5  40   1      209.99     1344.35    387.90 o
  -4  40   1     2546.12     2546.90    316.38 o
  -3  40   1        3.15       39.60     97.69 o
  -2  40   1     1746.60     1650.78    251.04 o
  -1  40   1      750.78     1046.46    251.27 o
   0  40   1     4597.51     4395.95    592.19 o
   1  40   1     2569.88     2444.15    357.03 o
   2  40   1       13.36     -105.53    105.53 o
   3  40   1       42.14      432.09    187.79 o
   4  40   1     2254.87     3058.88    380.47 o
   5  40   1       55.72      572.69    265.58 o
   6  40   1      131.26       14.39    172.93 o
  -6  41   1      405.73      258.36    304.15 o
  -5  41   1     2136.64     2211.94    404.30 o
  -4  41   1     2039.76     2727.15    439.37 o
  -3  41   1      188.11      290.09    183.74 o
  -2  41   1      405.51     1078.19    230.66 o
  -1  41   1     1649.74     1901.05    327.48 o
   0  41   1       68.42     1131.22    392.89 o
   1  41   1      394.07      608.28    177.96 o
   2  41   1       53.39      251.71    143.81 o
   3  41   1     5250.12     5105.23    392.36 o
   4  41   1    10092.55     9833.23    619.54 o
   5  41   1     2743.20     2499.92    440.27 o
   6  41   1      571.61      577.78    439.47 o
  -6  42   1     1854.54     1495.55    342.64 o
  -5  42   1       19.75     -131.30    196.10 o
  -4  42   1     2366.52     2414.60    408.79 o
  -3  42   1     3658.70     3773.91    370.43 o
  -2  42   1     8625.39     8097.16    546.89 o
  -1  42   1     6260.76     7479.59    794.72 o
   0  42   1    14141.16    13190.31   1037.13 o
   1  42   1     4708.26     4649.33    617.81 o
   2  42   1     4472.37     4802.64    490.70 o
   3  42   1     1754.60     1983.64    256.83 o
   4  42   1      384.00     1017.88    227.99 o
   5  42   1      287.09      361.42    189.25 o
   6  42   1     1111.11      904.66    300.24 o
  -6  43   1     1120.06      739.12    248.69 o
  -5  43   1     1866.48     1841.14    391.45 o
  -4  43   1      303.61     1437.42    363.68 o
  -3  43   1     1445.65     1282.47    225.53 o
  -2  43   1      314.01      771.94    193.34 o
  -1  43   1    14354.80    12676.84   1030.43 o
   0  43   1       15.11      452.53    275.17 o
   1  43   1     5492.39     5925.73    706.05 o
   2  43   1     1012.08     1845.30    343.64 o
   3  43   1     1958.43     1570.78    225.09 o
   4  43   1      589.59      914.92    319.96 o
   5  43   1     1665.95     1496.88    342.97 o
   6  43   1      955.17      746.89    320.09 o
  -6  44   1      541.35      592.89    199.55 o
  -5  44   1     2545.82     2915.04    508.56 o
  -4  44   1    10673.64     9948.42    845.55 o
  -3  44   1       66.07      -21.60    155.40 o
  -2  44   1     4530.12     4601.78    429.91 o
  -1  44   1     2160.50     2422.58    478.00 o
   0  44   1       90.25      282.11    157.45 o
   1  44   1       55.12      173.66    186.71 o
   2  44   1    11159.34    10731.29    760.29 o
   3  44   1      250.39       67.93    211.94 o
   4  44   1     7398.69     7343.31    724.28 o
   5  44   1      256.53      463.57    166.76 o
   6  44   1      396.05      472.85    223.44 o
  -6  45   1     1558.67     1288.47    339.15 o
  -5  45   1     7533.13     7681.71    809.49 o
  -4  45   1      760.35     1892.95    405.78 o
  -3  45   1      264.18      308.58    140.13 o
  -2  45   1     2980.56     3064.27    420.17 o
  -1  45   1        2.55      416.49    217.06 o
   0  45   1      280.86      464.11    202.94 o
   1  45   1     1316.07     1538.28    541.20 o
   2  45   1     7767.80     7907.22    659.13 o
   3  45   1      782.16      456.16    146.13 o
   4  45   1     1052.89     1627.48    368.11 o
   5  45   1     2800.19     2505.73    453.48 o
  -5  46   1        0.82      192.79    265.17 o
  -4  46   1     5615.80     5461.54    640.00 o
  -3  46   1      154.07       59.57    171.27 o
  -2  46   1       25.58      195.71    150.37 o
  -1  46   1      361.48      319.15    215.23 o
   0  46   1      168.82      396.57    338.42 o
   1  46   1      521.93      963.28    349.73 o
   2  46   1      525.62     1013.44    278.84 o
   3  46   1      134.33      209.65    199.33 o
   4  46   1     1342.48     1719.52    382.27 o
   5  46   1      281.77      494.23    189.98 o
  -5  47   1      143.58      445.95    272.33 o
  -4  47   1     2043.34     2945.06    478.64 o
  -3  47   1      829.80     1076.70    248.56 o
  -2  47   1     1518.94     1820.24    333.50 o
  -1  47   1     1798.92     1197.44    322.91 o
   0  47   1        6.44     1713.30    452.29 o
   1  47   1     4245.19     3736.14    601.59 o
   2  47   1        4.33      364.36    246.32 o
   3  47   1      775.98     1204.44    264.07 o
   4  47   1     6289.81     5733.44    661.38 o
   5  47   1        5.00       69.07    169.18 o
  -5  48   1       20.38      129.01    191.84 o
  -4  48   1     5661.29     5614.77    653.02 o
  -3  48   1     2285.76     2225.11    370.79 o
  -2  48   1     7228.74     7255.74    666.71 o
  -1  48   1       14.48      -32.18    186.86 o
   0  48   1    19553.55    19031.80   1357.30 o
   1  48   1      169.61      804.67    296.39 o
   2  48   1     3431.65     3411.85    397.23 o
   3  48   1     4048.65     4130.93    453.81 o
   4  48   1     1482.10     1524.10    363.12 o
  -4  49   1     1446.84     2582.46    452.04 o
  -3  49   1     2824.01     2965.86    441.10 o
  -2  49   1      300.87     1266.89    326.50 o
  -1  49   1     4281.97     3809.45    663.69 o
   0  49   1      995.40     2140.66    618.24 o
   1  49   1     3399.22     2928.39    542.97 o
   2  49   1      105.88      464.41    174.24 o
   3  49   1      385.49      765.56    215.68 o
   4  49   1      674.84      562.33    269.28 o
  -4  50   1     6986.09     5907.12    689.70 o
  -3  50   1      183.03      640.87    347.55 o
  -2  50   1     1598.61     1464.48    304.14 o
  -1  50   1      440.48      423.93    241.20 o
   0  50   1     3508.73     3634.36    602.32 o
   1  50   1      148.68      544.00    256.27 o
   2  50   1     2801.82     2631.82    356.48 o
   3  50   1     2367.90     2688.98    373.74 o
   4  50   1     2276.05     1943.68    401.89 o
  -4  51   1      619.30      551.53    282.41 o
  -3  51   1     3442.62     3632.76    423.17 o
  -2  51   1      580.66     1071.30    268.84 o
  -1  51   1      721.07      840.95    309.47 o
   0  51   1      180.26      532.53    259.82 o
   1  51   1      715.30      859.10    309.08 o
   2  51   1     1291.85     1206.05    241.25 o
   3  51   1     2885.09     3488.82    520.17 o
  -3  52   1     4098.34     3614.89    535.76 o
  -2  52   1       48.21     -121.31    121.31 o
  -1  52   1      242.38      452.25    162.38 o
   0  52   1      149.51      916.15    359.59 o
   1  52   1      489.72      595.37    281.09 o
   2  52   1        7.05      -63.41    140.62 o
   3  52   1      819.61     1411.80    350.75 o
  -3  53   1      980.11     1767.03    397.87 o
  -2  53   1      283.18      287.18    212.56 o
  -1  53   1     2893.35     2827.01    441.48 o
   0  53   1      672.70      633.50    518.42 o
   1  53   1     5015.18     4500.76    694.39 o
   2  53   1        8.05     -100.76    218.01 o
   3  53   1      365.64      727.66    285.53 o
  -2  54   1       48.61      323.79    187.80 o
  -1  54   1       85.84      461.11    201.93 o
   0  54   1     4701.39     3489.55    634.94 o
   1  54   1     1592.30     1515.90    565.08 o
   2  54   1      650.75      805.52    251.01 o
  -2  55   1      350.55      396.96    180.69 o
  -1  55   1     4045.40     3791.22    525.22 o
   0  55   1      392.14      511.15    309.76 o
   1  55   1     1092.16     1185.96    459.20 o
   0  56   1     7526.16     7028.92    903.34 o
 -10   0   2     2529.37     3718.44   1014.54 o
  -8   0   2    11576.47    12396.55    705.60 o
  -6   0   2      147.41      169.36     80.53 o
  -4   0   2    20481.77    20030.89    645.76 o
  -2   0   2     8750.29     9104.10    409.30 o
   2   0   2    43209.57    43523.80    618.72 o
   4   0   2     1975.11     1876.93    176.09 o
   6   0   2    16656.59    16127.19    594.09 o
   8   0   2       29.91      157.31     74.29 o
 -10   1   2     1398.25     1961.83    622.74 o
  -9   1   2       79.21      221.77    182.28 o
  -8   1   2      284.52      349.25     84.28 o
  -7   1   2      652.80      588.29     94.89 o
  -6   1   2    14573.68    14466.17    360.92 o
  -5   1   2     9901.45    10122.06    302.16 o
  -4   1   2     5434.23     5703.68    232.98 o
  -3   1   2     1251.95     1233.63    102.00 o
  -2   1   2    13552.46    14130.51    375.24 o
   1   1   2    24000.40    23399.37    322.20 o
   2   1   2    33690.02    33945.94    377.64 o
   3   1   2    10352.25    10262.23    236.47 o
   4   1   2    12107.71    11659.98    295.69 o
   5   1   2      145.29      173.60     45.39 o
   6   1   2     5080.60     5295.63    243.28 o
   7   1   2     6393.14     6141.49    300.57 o
   8   1   2      499.10      341.64     88.73 o
   9   1   2        0.25       91.58    126.88 o
 -10   2   2      135.90      216.43    270.46 o
  -9   2   2      837.01     1154.83    211.12 o
  -8   2   2     2131.56     2304.14    207.65 o
  -7   2   2      232.79      188.43     69.55 o
  -6   2   2       32.79      141.15     52.59 o
  -5   2   2      504.05      472.97     70.20 o
  -4   2   2    57853.46    58943.39    913.74 o
  -3   2   2     4083.94     4349.49    173.16 o
  -2   2   2    12096.01    12011.40    343.42 o
   1   2   2     1711.70     1796.43     92.58 o
   2   2   2      255.26      255.87     40.55 o
   3   2   2    49306.24    49591.67    511.33 o
   4   2   2    10917.13    10785.92    305.49 o
   5   2   2      255.85      244.19     57.32 o
   6   2   2        8.50       19.32     60.99 o
   7   2   2        6.82      134.46    105.58 o
   8   2   2        2.79      -14.38    114.40 o
   9   2   2     3177.05     3559.21    538.86 o
 -10   3   2     5282.38     5448.45    835.09 o
  -9   3   2     1114.91     1358.75    291.22 o
  -8   3   2    18779.59    18307.60    569.96 o
  -7   3   2      156.94       31.91     50.83 o
  -6   3   2    21291.47    20251.66    434.00 o
  -5   3   2     5032.43     5099.02    235.16 o
  -4   3   2        9.32      165.94    121.48 o
  -3   3   2     1438.94     1329.82     96.81 o
  -2   3   2     2204.58     2296.48    134.27 o
  -1   3   2       46.16       95.21     53.78 o
   1   3   2    23450.66    23536.57    278.49 o
   2   3   2     5739.17     5725.87    163.05 o
   3   3   2     5076.85     5078.91    171.40 o
   4   3   2     1628.70     1734.22    118.82 o
   5   3   2       42.60       56.64     40.30 o
   6   3   2      917.84      831.27    102.86 o
   7   3   2     1959.92     2039.91    171.42 o
   8   3   2    13072.13    13256.81    461.75 o
   9   3   2     1167.39     1690.45    398.57 o
 -10   4   2        5.44     1303.78    684.00 o
  -9   4   2      999.25     1049.17    236.98 o
  -8   4   2        6.39      191.53    113.73 o
  -7   4   2     1718.38     1701.10    157.47 o
  -6   4   2       11.53       73.39     51.50 o
  -5   4   2     2636.61     2307.35    159.37 o
  -4   4   2    28361.13    28073.72    523.41 o
  -3   4   2     9978.53    10139.52    258.48 o
  -2   4   2    12780.69    11874.72    279.42 o
  -1   4   2    29863.00    31424.64    548.46 o
   1   4   2    11370.56    11741.82    197.03 o
   2   4   2     4135.80     4071.04    138.26 o
   3   4   2      231.21      277.86     48.70 o
   4   4   2    13252.30    12450.28    287.48 o
   5   4   2       20.95        4.33     40.81 o
   6   4   2      125.70       39.90     50.56 o
   7   4   2     2088.56     2170.30    158.57 o
   8   4   2      795.97      917.31    130.30 o
   9   4   2     2265.24     2568.38    454.14 o
 -10   5   2     2334.10     2753.65   1059.10 o
  -9   5   2      732.48      861.69    189.98 o
  -8   5   2       98.72      160.67     82.02 o
  -7   5   2     4700.70     4431.60    241.94 o
  -6   5   2     1513.66     1435.71    125.07 o
  -5   5   2     4582.48     4478.60    215.88 o
  -4   5   2      182.55      266.04    177.62 o
  -3   5   2     2835.02     2948.55    129.84 o
  -2   5   2    22720.75    22907.27    389.43 o
  -1   5   2      484.48      581.24     87.20 o
   0   5   2     2852.75     3190.82    234.68 o
   1   5   2    10374.29    10137.32    179.56 o
   2   5   2     1246.10     1199.75     82.09 o
   3   5   2    10172.46    10676.95    252.56 o
   4   5   2    15728.31    16079.82    323.13 o
   5   5   2     5077.48     4865.63    202.51 o
   6   5   2     4041.94     4240.55    213.72 o
   7   5   2      569.38      609.95     78.52 o
   8   5   2     5401.20     5594.12    298.74 o
   9   5   2      692.50      638.01    200.82 o
 -10   6   2     3138.65     2690.59    612.06 o
  -9   6   2        0.02     -131.38    131.38 o
  -8   6   2     6297.14     6455.49    304.04 o
  -7   6   2      233.89      161.01     56.95 o
  -6   6   2    12913.72    12450.82    358.69 o
  -5   6   2      768.51      701.82     81.77 o
  -4   6   2    11359.70    10972.16    320.83 o
  -3   6   2     1816.42     1804.66    104.70 o
  -2   6   2    77803.10    78921.30   1437.78 o
  -1   6   2      242.42      170.47     92.46 o
   0   6   2   120425.06   123391.46   2125.28 o
   1   6   2    13855.99    13777.10    270.74 o
   2   6   2     5144.32     5044.77    146.92 o
   3   6   2     1055.00     1094.50     83.29 o
   4   6   2     1195.14     1246.94    120.87 o
   5   6   2        1.33        4.61     41.10 o
   6   6   2     1279.95     1362.97    127.67 o
   7   6   2        3.64       89.49     76.70 o
   8   6   2      366.89      559.97    122.06 o
   9   6   2        3.07       22.44     82.33 o
 -10   7   2      721.98     1086.45    385.36 o
  -9   7   2      818.95      662.95    190.30 o
  -8   7   2     1083.90     1080.95    135.22 o
  -7   7   2     1641.87     1362.10    138.47 o
  -6   7   2     3079.90     3090.41    180.40 o
  -5   7   2      453.55      438.20     61.15 o
  -4   7   2     5670.95     6129.47    271.84 o
  -3   7   2     6980.75     7069.86    227.78 o
  -2   7   2     2615.25     2846.28    145.80 o
  -1   7   2     1488.57     1480.29    116.31 o
   0   7   2       12.48       27.83    115.34 o
   1   7   2      765.27      819.96     70.49 o
   2   7   2       71.71       62.07     32.18 o
   3   7   2     3476.36     3537.38    136.99 o
   4   7   2    18795.73    18804.82    365.35 o
   5   7   2      172.87      101.31     42.52 o
   6   7   2      700.94      643.43     73.11 o
   7   7   2     3122.04     3127.78    175.60 o
   8   7   2     1622.19     1749.28    328.26 o
   9   7   2        0.64      -18.32    133.83 o
 -10   8   2      576.18      556.80    252.69 o
  -9   8   2       18.36      342.99    177.03 o
  -8   8   2     1084.46     1177.74    122.93 o
  -7   8   2     1649.16     1802.15    152.09 o
  -6   8   2     3872.35     3962.15    204.92 o
  -5   8   2     3364.31     3180.79    167.03 o
  -4   8   2    28646.46    28061.63    425.51 o
  -3   8   2        2.61      -26.81     43.57 o
  -2   8   2    46401.63    46662.41    589.84 o
  -1   8   2      120.04      146.03     45.98 o
   0   8   2     1241.31     1240.73    162.14 o
   1   8   2     5083.86     5043.13    178.38 o
   2   8   2      596.47      681.07     64.66 o
   3   8   2      649.46      556.92     58.16 o
   4   8   2     3138.46     2816.45    138.49 o
   5   8   2      765.94      679.73     68.31 o
   6   8   2      382.21      317.40     49.74 o
   7   8   2     3070.66     3008.23    153.00 o
   8   8   2     4132.34     5541.09    544.02 o
   9   8   2      310.05       81.69    137.35 o
 -10   9   2      217.57      297.94    217.46 o
  -9   9   2     4263.17     4798.86    497.65 o
  -8   9   2     4253.47     4269.04    216.89 o
  -7   9   2        3.70      -25.06     36.34 o
  -6   9   2     9142.16     8753.92    292.70 o
  -5   9   2      182.20      157.79     41.67 o
  -4   9   2      120.59      259.04    132.95 o
  -3   9   2     2583.85     2768.62    156.03 o
  -2   9   2     1963.93     1996.86    124.59 o
  -1   9   2      914.11      922.08     69.94 o
   0   9   2     2068.73     1762.28    195.49 o
   1   9   2    63513.67    65989.00   1224.50 o
   2   9   2     1458.76     1601.76     95.44 o
   3   9   2       77.99       71.22     34.46 o
   4   9   2      730.28      685.26     73.40 o
   5   9   2      254.10      221.14     39.08 o
   6   9   2      566.66      560.98    101.18 o
   7   9   2      354.57      466.02    118.47 o
   8   9   2    16415.62    16946.43    890.81 o
   9   9   2      271.73      344.73    127.99 o
  -9  10   2     1651.94     1448.10    258.89 o
  -8  10   2      738.35      825.60    113.66 o
  -7  10   2      357.74      297.00     52.08 o
  -6  10   2     3988.68     3711.26    185.50 o
  -5  10   2     1861.00     1729.41    115.33 o
  -4  10   2       70.64       94.48     37.62 o
  -3  10   2    14664.15    14274.02    370.66 o
  -2  10   2    10756.83    10539.76    279.53 o
  -1  10   2    13446.71    13771.10    249.35 o
   0  10   2     8626.92     8790.08    450.40 o
   1  10   2    10715.88    11181.75    343.14 o
   2  10   2       43.23      -15.06     36.15 o
   3  10   2     1360.44     1237.12     88.96 o
   4  10   2     4474.03     4358.53    201.79 o
   5  10   2       37.62       28.08     60.86 o
   6  10   2     3865.50     3934.44    233.05 o
   7  10   2      268.43      177.68     92.31 o
   8  10   2       29.38      830.53    264.06 o
   9  10   2     1712.14     1932.10    329.15 o
  -9  11   2      320.61      141.37    109.51 o
  -8  11   2     1212.02      958.01    194.52 o
  -7  11   2        9.36      -48.63     53.57 o
  -6  11   2     5526.40     5683.29    272.00 o
  -5  11   2     6029.30     6022.75    251.85 o
  -4  11   2      739.46      518.45     59.86 o
  -3  11   2    12102.75    11839.93    280.13 o
  -2  11   2     1471.17     1352.49     98.54 o
  -1  11   2    11467.73    11027.30    276.07 o
   0  11   2    27895.13    28741.50   1237.11 o
   1  11   2       16.26       22.53     57.49 o
   2  11   2      116.98      103.42     47.26 o
   3  11   2      195.78      418.25     83.13 o
   4  11   2     4317.61     4179.77    207.93 o
   5  11   2      395.98      393.14     64.09 o
   6  11   2      360.26      411.58     74.06 o
   7  11   2      222.39      183.19     73.07 o
   8  11   2      770.31      555.67    183.16 o
   9  11   2      271.62      315.47    118.45 o
  -9  12   2       48.39     -104.59    104.59 o
  -8  12   2      370.80      288.78    140.18 o
  -7  12   2       74.27      157.15    127.17 o
  -6  12   2     4941.18     4540.04    231.43 o
  -5  12   2     1960.38     1916.57    143.40 o
  -4  12   2      279.95      354.88     64.11 o
  -3  12   2     3012.38     3240.91    159.97 o
  -2  12   2     6253.89     6600.64    204.97 o
  -1  12   2     6362.50     6641.58    236.52 o
   0  12   2    67263.26    68744.34   2345.29 o
   1  12   2      383.66      348.82     89.33 o
   2  12   2     3158.38     2735.82    275.36 o
   3  12   2     2292.75     2296.84    179.33 o
   4  12   2     4986.52     5058.15    226.99 o
   5  12   2       15.53       17.48     42.56 o
   6  12   2      790.67      809.38    100.04 o
   7  12   2     1183.70     1259.23    208.02 o
   8  12   2      216.51       85.21    119.01 o
   9  12   2       16.32      -47.23    180.87 o
  -9  13   2       88.64       -8.15     96.82 o
  -8  13   2      367.55      337.63    139.37 o
  -7  13   2      321.13      226.16     88.41 o
  -6  13   2     3236.43     2917.13    281.75 o
  -5  13   2      413.98      216.26     79.56 o
  -4  13   2     2860.76     2812.04    197.16 o
  -3  13   2     1257.74     1291.29    104.39 o
  -2  13   2      757.03      727.43    115.42 o
  -1  13   2      189.06      236.61     66.73 o
   0  13   2     4338.17     4293.67    282.05 o
   1  13   2      260.10      192.63     77.56 o
   2  13   2     6036.33     6075.64    205.53 o
   3  13   2      727.40      532.33     96.71 o
   4  13   2    12745.02    12370.71    345.51 o
   5  13   2      186.55      357.60    147.84 o
   6  13   2      368.04      435.11    114.22 o
   7  13   2      364.80      486.93    167.15 o
   8  13   2      686.38      744.53    210.10 o
   9  13   2      384.60      682.27    214.00 o
  -9  14   2     1056.09     1258.83    245.37 o
  -8  14   2      551.13      789.76    217.48 o
  -7  14   2      266.03      334.56    135.81 o
  -6  14   2       32.38      302.21    198.29 o
  -5  14   2      212.34      183.05     75.89 o
  -4  14   2    15286.73    14121.54    436.06 o
  -3  14   2       29.74       90.57     66.84 o
  -2  14   2     9602.41     9475.41    256.42 o
  -1  14   2    32477.99    32907.98    662.52 o
   0  14   2     1024.29      955.15    128.81 o
   1  14   2     7991.67     8440.78    437.06 o
   2  14   2     2411.13     2174.50    150.57 o
   3  14   2      969.72      812.38     73.16 o
   4  14   2    20048.63    18175.89    486.11 o
   5  14   2    12311.35    11753.31    460.99 o
   6  14   2        0.81      -12.95     90.66 o
   7  14   2     1322.92     1585.54    305.87 o
   8  14   2     2405.54     3264.95    643.12 o
   9  14   2      200.61      180.16    139.52 o
  -9  15   2     3035.33     4191.23    425.09 o
  -8  15   2     5627.35     5928.61    522.41 o
  -7  15   2     1811.89     2009.21    299.26 o
  -6  15   2     5567.63     5414.78    355.25 o
  -5  15   2     2840.28     2674.42    203.64 o
  -4  15   2      855.17      714.42    102.08 o
  -3  15   2     7905.30     8208.20    248.70 o
  -2  15   2    17931.62    17920.03    405.06 o
  -1  15   2     9219.50     9426.24    327.72 o
   0  15   2    11049.90    10846.84    400.00 o
   1  15   2    25028.56    26299.08    689.83 o
   2  15   2       65.00       92.16     50.36 o
   3  15   2      367.46      294.34     47.64 o
   4  15   2     3892.80     3427.64    348.64 o
   5  15   2     2762.64     3070.12    285.90 o
   6  15   2     1135.32      961.35    186.09 o
   7  15   2       23.11     -166.33    166.33 o
   8  15   2    15556.20    16070.05   1018.38 o
   9  15   2      432.51      925.06    304.18 o
  -9  16   2     6078.26     6058.67    514.43 o
  -8  16   2     1335.44     1083.24    270.10 o
  -7  16   2       27.44      -23.84    122.75 o
  -6  16   2       36.26      211.68    128.71 o
  -5  16   2     2803.74     3382.32    239.79 o
  -4  16   2      345.45      266.86     58.00 o
  -3  16   2     2721.40     2647.35    147.97 o
  -2  16   2      933.49      990.95    261.90 o
  -1  16   2     3123.38     2915.40    180.44 o
   0  16   2     1487.26     1736.92    190.23 o
   1  16   2    23784.56    23597.49    674.58 o
   2  16   2     1008.66     1018.51    120.27 o
   3  16   2     7769.94     7325.66    357.99 o
   4  16   2     4547.21     5784.62    711.31 o
   5  16   2     1636.17     1475.37    204.96 o
   6  16   2      530.18      557.10    180.91 o
   7  16   2      122.95      341.67    192.89 o
   8  16   2        8.03      238.01    279.19 o
   9  16   2     4191.98     5188.03    606.04 o
  -9  17   2     1514.89     2807.33    369.08 o
  -8  17   2     1301.74     1020.01    224.30 o
  -7  17   2       54.88      -71.04    102.77 o
  -6  17   2     7372.97     7504.59    469.14 o
  -5  17   2    23717.46    23202.56    603.03 o
  -4  17   2     1507.91     1365.33    116.91 o
  -3  17   2        3.18       55.31     39.64 o
  -2  17   2     5015.75     4971.26    218.07 o
  -1  17   2      657.69      786.86    125.30 o
   0  17   2     2379.46     2350.74    303.12 o
   1  17   2     6558.21     6176.59    361.32 o
   2  17   2     1900.02     2265.67    185.57 o
   3  17   2     4723.44     5034.59    195.94 o
   4  17   2    22023.29    22099.16    596.71 o
   5  17   2     1739.90     1608.06    207.00 o
   6  17   2     5698.93     6271.08    484.91 o
   7  17   2      113.17     1023.16    349.17 o
   8  17   2      179.21      232.83    224.18 o
   9  17   2      455.48      192.86    195.35 o
  -9  18   2       35.10      236.75    191.91 o
  -8  18   2        8.30     -115.15    151.93 o
  -7  18   2      632.35      606.10    175.67 o
  -6  18   2      161.99      378.07    197.37 o
  -5  18   2      685.22      838.55    144.36 o
  -4  18   2     1161.90     1234.47    118.01 o
  -3  18   2      534.34      792.17    112.35 o
  -2  18   2    12532.80    12432.40    389.11 o
  -1  18   2     6170.90     6444.47    379.73 o
   0  18   2    69218.47    71600.70   1298.29 o
   1  18   2       25.28        0.72     80.54 o
   2  18   2    24939.36    23790.16    601.38 o
   3  18   2       68.11       39.85     37.93 o
   4  18   2     6305.27     7099.74    374.73 o
   5  18   2     1680.31     1611.87    209.39 o
   6  18   2     8947.40     9987.18    698.81 o
   7  18   2    10244.10     9957.57    762.78 o
   8  18   2       64.62      221.41    174.02 o
   9  18   2       78.95      200.06    135.69 o
  -9  19   2     6132.55     6711.18    615.74 o
  -8  19   2       20.63       85.63    174.33 o
  -7  19   2      115.71       88.62    128.61 o
  -6  19   2     5567.67     5173.30    445.64 o
  -5  19   2       14.13      163.40     84.77 o
  -4  19   2     3932.54     3819.09    265.34 o
  -3  19   2     3771.03     3788.79    204.78 o
  -2  19   2     2146.01     2431.71    183.07 o
  -1  19   2    16397.36    17315.68    465.75 o
   0  19   2    12094.91    13897.01    616.46 o
   1  19   2      187.47      278.88    104.43 o
   2  19   2     7961.64     8857.81   1011.76 o
   3  19   2    17998.02    18167.41    780.18 o
   4  19   2     9439.83     8886.25    416.77 o
   5  19   2     1080.49     1316.13    214.07 o
   6  19   2      855.89     1360.04    403.81 o
   7  19   2      835.46     1051.65    352.44 o
   8  19   2      188.03       60.79    109.92 o
   9  19   2       43.23       90.84    198.19 o
  -9  20   2      466.63      777.79    324.20 o
  -8  20   2       68.58       92.80    109.18 o
  -7  20   2      514.23      668.21    180.15 o
  -6  20   2      143.74      612.55    190.36 o
  -5  20   2     3632.94     3926.38    255.05 o
  -4  20   2     9649.31     9168.71    289.41 o
  -3  20   2     1314.36     1326.42    135.92 o
  -2  20   2      949.94     1070.39    233.20 o
  -1  20   2     5952.68     7106.34    555.56 o
   0  20   2       52.46      -33.28    120.41 o
   1  20   2     6604.01     7087.52    432.88 o
   2  20   2    27601.67    27789.13   1061.71 o
   3  20   2    30894.76    29765.01    565.87 o
   4  20   2     9143.61     9767.98    442.96 o
   5  20   2     2753.69     2792.34    305.53 o
   6  20   2     2001.25     1944.23    287.27 o
   7  20   2     1236.81     1125.91    303.21 o
   8  20   2       26.29      182.14    288.46 o
  -9  21   2     1398.75     1147.83    262.61 o
  -8  21   2     3079.01     3217.90    411.51 o
  -7  21   2     2682.15     2673.83    311.58 o
  -6  21   2      727.14      872.63    219.19 o
  -5  21   2     2790.96     2388.18    192.55 o
  -4  21   2     9392.15     9010.46    439.86 o
  -3  21   2     2472.72     2521.10    315.29 o
  -2  21   2    12185.64    11465.69    397.33 o
  -1  21   2     8550.99     9682.19    417.23 o
   0  21   2     6559.03     6501.46    363.10 o
   1  21   2    13369.38    14828.13    521.20 o
   2  21   2    10475.40    11032.51    938.52 o
   3  21   2      693.42      805.06    202.80 o
   4  21   2     2644.71     2595.62    239.80 o
   5  21   2      456.42      379.76    152.88 o
   6  21   2     2788.21     3124.63    355.58 o
   7  21   2       36.01     -161.79    161.79 o
   8  21   2    13584.03    14089.90    986.06 o
  -9  22   2     2511.52     2720.63    414.11 o
  -8  22   2        8.27      395.71    207.80 o
  -7  22   2      794.98      809.10    258.38 o
  -6  22   2     2569.89     2384.18    324.63 o
  -5  22   2     3943.40     3981.07    711.35 o
  -4  22   2     4184.28     4727.89    420.03 o
  -3  22   2     6433.33     6291.55    285.12 o
  -2  22   2      812.55      957.92    132.63 o
  -1  22   2    12779.16    12502.66    444.40 o
   0  22   2     2093.06     2488.70    253.25 o
   1  22   2     7720.77     9083.89    423.64 o
   2  22   2    10199.84     9680.32    514.62 o
   3  22   2    23353.31    23078.92    527.22 o
   4  22   2     2054.38     1950.14    141.81 o
   5  22   2      941.46     2977.82   1005.37 o
   6  22   2      207.55      397.73    292.17 o
   7  22   2      105.31      128.13    145.89 o
   8  22   2     1112.07     1884.29    389.27 o
  -9  23   2     1886.60     1962.88    346.38 o
  -8  23   2     1296.04     1188.41    253.90 o
  -7  23   2     1698.46     1710.41    274.75 o
  -6  23   2       44.19      316.36    173.03 o
  -5  23   2    29829.79    25907.49   1007.95 o
  -4  23   2     3945.26     4140.23    238.71 o
  -3  23   2     1611.43     1719.00    166.91 o
  -2  23   2       62.63     1757.07   1002.37 o
  -1  23   2     1480.63     2570.35    434.00 o
   0  23   2     1436.11     1902.40    364.78 o
   1  23   2      106.28      680.61    244.56 o
   2  23   2       91.27      640.44    402.35 o
   3  23   2       17.70      162.08    153.11 o
   4  23   2      109.94       75.09     99.46 o
   5  23   2    21883.10    21696.04    885.51 o
   6  23   2     1478.62     2584.40    699.74 o
   7  23   2     1305.06     1367.86    414.49 o
   8  23   2      128.29      249.58    199.79 o
  -9  24   2      247.20        3.61    441.61 o
  -8  24   2        8.41      104.96    164.65 o
  -7  24   2     2864.53     3183.60    355.32 o
  -6  24   2      140.79      584.60    225.61 o
  -5  24   2      129.99     1098.56    462.92 o
  -4  24   2     3218.74     3559.90    199.54 o
  -3  24   2     4326.76     4225.59    242.63 o
  -2  24   2    26970.08    25914.79    639.08 o
  -1  24   2    18031.40    17483.96    630.33 o
   0  24   2    28272.51    28280.22    802.17 o
   1  24   2    14366.80    14457.66    638.67 o
   2  24   2    29176.03    27742.97    755.10 o
   3  24   2      104.40       32.76     68.87 o
   4  24   2      460.93      605.78    120.98 o
   5  24   2     7551.46     8576.67    571.67 o
   6  24   2     9761.91     9935.58    638.71 o
   7  24   2    14260.44    13670.29    920.15 o
   8  24   2       42.33      206.81    157.95 o
  -9  25   2     3278.25     2914.75    477.99 o
  -8  25   2     1261.45     1606.02    337.29 o
  -7  25   2     4704.70     4661.47    475.24 o
  -6  25   2     3946.96     3474.71    448.75 o
  -5  25   2      725.31      624.30    111.31 o
  -4  25   2      468.29      605.29     92.53 o
  -3  25   2       41.14      209.53    191.72 o
  -2  25   2     2089.21     3029.90    330.83 o
  -1  25   2    10770.56    10893.39    514.60 o
   1  25   2     8718.43     9382.60    547.03 o
   2  25   2      962.02     1330.26    341.10 o
   3  25   2     1246.48     1438.29    241.97 o
   4  25   2    12567.82    11271.18    318.64 o
   5  25   2     2432.10     2811.85    342.78 o
   6  25   2      796.22     2073.32    522.79 o
   7  25   2      611.08     1028.50    376.81 o
   8  25   2      447.97      582.15    240.85 o
  -9  26   2       11.37       89.72    203.45 o
  -8  26   2      590.47      892.87    412.35 o
  -7  26   2      271.15      165.48    159.14 o
  -6  26   2      994.68     1736.39    417.17 o
  -5  26   2     1309.03     1143.72    147.87 o
  -4  26   2      122.15      106.06     98.60 o
  -3  26   2    16925.54    16316.06    443.61 o
  -2  26   2      245.45      421.81    111.57 o
   0  26   2       12.13      -19.39    109.37 o
   1  26   2     2767.25     3821.51    513.71 o
   2  26   2    13647.22    12995.88    601.78 o
   3  26   2    14695.15    14609.78    479.26 o
   4  26   2     1228.30     1898.60    557.32 o
   5  26   2      492.11      689.23    179.65 o
   6  26   2     4847.26     5178.02    470.77 o
   7  26   2     2424.56     2634.30    471.18 o
   8  26   2     1620.79     2457.01    444.36 o
  -8  27   2     3033.94     3345.99    493.59 o
  -7  27   2     1192.84     1070.62    238.73 o
  -6  27   2     2963.47     2828.13    420.36 o
  -5  27   2      484.32      464.53    107.96 o
  -4  27   2       62.75       67.82     76.54 o
  -3  27   2     7929.56     8586.14    761.19 o
  -2  27   2     3200.53     3072.90    238.49 o
  -1  27   2    18395.01    17200.34    660.12 o
   0  27   2        0.43      113.45    155.82 o
   1  27   2     7396.14     7396.39    438.18 o
   2  27   2       39.97      313.53    196.86 o
   3  27   2    11020.47    12081.53    988.16 o
   4  27   2    11495.52    10907.95    343.68 o
   5  27   2      227.73      150.60    155.89 o
   6  27   2     2089.88     2578.96    431.45 o
   7  27   2     7120.48     8078.98    766.67 o
   8  27   2     3803.43     3599.13    515.82 o
  -8  28   2     1274.87     1896.81    351.43 o
  -7  28   2      693.85      540.22    196.08 o
  -6  28   2      950.74      496.17    230.76 o
  -5  28   2       58.54     1283.97    480.90 o
  -4  28   2     2359.46     2340.24    187.26 o
  -3  28   2     5076.88     5314.22    258.88 o
  -2  28   2      560.41      723.22    120.03 o
  -1  28   2     3228.54     3906.58    339.50 o
   0  28   2     1610.98     1712.27    218.69 o
   1  28   2     1933.65     2566.31    283.34 o
   2  28   2      636.27      502.36    115.49 o
   3  28   2    26514.24    26761.50    701.90 o
   4  28   2     1609.39     1622.18    164.20 o
   5  28   2      787.07     1244.91    233.59 o
   6  28   2      175.32      456.55    236.03 o
   7  28   2     1670.45     2799.23    590.07 o
   8  28   2      502.18      781.87    255.43 o
  -8  29   2      561.72      721.72    253.07 o
  -7  29   2       10.67       60.97    148.85 o
  -6  29   2      843.56      851.56    226.54 o
  -5  29   2    22449.46    20322.27    697.09 o
  -4  29   2     1619.40     1669.09    179.06 o
  -3  29   2     4276.36     4201.86    240.91 o
  -2  29   2      878.23     1387.51    159.19 o
  -1  29   2      977.73     1650.48    235.88 o
   0  29   2     1658.56     2450.52    356.01 o
   1  29   2    11595.18    11169.73    553.17 o
   2  29   2      192.51      314.95    130.07 o
   3  29   2      115.11      218.32    162.13 o
   4  29   2     1371.36     1176.72    120.54 o
   5  29   2     3502.92     3575.85    404.02 o
   6  29   2      690.15     1215.40    287.04 o
   7  29   2     1085.98     1988.17    454.00 o
   8  29   2     2058.21     1807.25    353.87 o
  -8  30   2      485.58      461.08    197.73 o
  -7  30   2     1397.84     1458.11    327.14 o
  -6  30   2       34.68      -75.62    170.75 o
  -5  30   2     1299.18     3315.39    857.90 o
  -4  30   2     4254.21     4293.07    277.04 o
  -3  30   2      236.92      393.59     84.57 o
  -2  30   2     6057.02     5775.80    318.86 o
  -1  30   2    12462.76    12705.90    604.35 o
   0  30   2     5979.06     6595.37    435.07 o
   1  30   2     6406.74     6261.11    429.38 o
   2  30   2    10848.28    10172.14    525.28 o
   3  30   2      602.64      742.49    126.96 o
   4  30   2      862.68      767.32    118.85 o
   5  30   2     2093.99     2186.63    304.18 o
   6  30   2      931.91      842.86    238.63 o
   7  30   2     8361.83     8431.09    800.34 o
   8  30   2       33.60        1.77    159.60 o
  -8  31   2      339.50      226.55    251.72 o
  -7  31   2      885.83      967.47    238.89 o
  -6  31   2      616.86      490.75    185.17 o
  -5  31   2      444.11      304.67    250.62 o
  -4  31   2        6.44      335.02    117.82 o
  -3  31   2      175.07      205.73    118.14 o
  -1  31   2    16321.92    15871.06    683.55 o
   0  31   2     9985.35    10441.68    562.45 o
   1  31   2      338.90      604.51    164.99 o
   2  31   2      649.59      949.89    209.07 o
   3  31   2      567.78      921.70    213.86 o
   4  31   2        5.05       -8.95     67.92 o
   5  31   2      419.13      562.90    147.26 o
   6  31   2       82.49      310.72    305.15 o
   7  31   2      656.70      674.86    748.02 o
  -8  32   2      400.01      250.73    341.62 o
  -7  32   2      789.24      964.16    310.46 o
  -6  32   2     1000.17      606.41    244.35 o
  -5  32   2     1338.89     1516.27    202.27 o
  -4  32   2     4182.13     3944.34    281.21 o
  -3  32   2      230.68      542.31    123.66 o
  -2  32   2     3871.67     3968.73    271.24 o
  -1  32   2     3264.42     4541.79    389.00 o
   0  32   2     4258.13     4906.71    398.30 o
   1  32   2     1203.48     1131.96    190.73 o
   2  32   2     2533.87     2477.31    308.02 o
   3  32   2     9124.36     9137.56    444.65 o
   4  32   2     4433.34     4594.24    291.49 o
   5  32   2      314.44      280.81    139.55 o
   6  32   2     7143.46     7218.94    718.20 o
   7  32   2       21.16      255.53    192.89 o
  -8  33   2      881.91      546.02    337.59 o
  -7  33   2      580.50      428.53    196.48 o
  -6  33   2     4981.43     5819.13    829.12 o
  -5  33   2     1030.57      957.55    172.58 o
  -4  33   2     2339.04     2006.22    206.67 o
  -3  33   2     4888.96     5096.95    336.88 o
  -2  33   2      921.86     1183.56    177.54 o
  -1  33   2     5626.23     5399.27    416.77 o
   0  33   2     1347.61     1464.46    243.59 o
   1  33   2     1156.78     1279.91    197.50 o
   2  33   2     2299.87     2507.58    314.26 o
   3  33   2     2175.67     2770.56    265.55 o
   4  33   2     4660.92     4405.48    289.61 o
   5  33   2     1522.66     1401.78    231.99 o
   6  33   2       46.55      677.54    332.52 o
   7  33   2     6882.29     7052.55    760.37 o
  -8  34   2      842.18     1105.47    417.40 o
  -7  34   2     1696.76     1699.34    358.23 o
  -6  34   2     5399.48     5533.62    629.12 o
  -5  34   2      557.56     1815.39    429.04 o
  -4  34   2       35.01      165.56     91.44 o
  -3  34   2     4168.44     4011.32    306.60 o
  -2  34   2     3955.31     4067.15    308.39 o
  -1  34   2      953.98     1363.34    234.25 o
   0  34   2      871.66      965.93    191.81 o
   1  34   2       16.91      272.89    144.65 o
   2  34   2     2979.71     3023.15    346.39 o
   3  34   2     2141.58     2182.32    231.94 o
   4  34   2     1161.47     1329.25    168.99 o
   5  34   2       85.72      109.19    131.81 o
   6  34   2      467.86      639.52    222.70 o
   7  34   2      150.89     1518.21    403.50 o
  -7  35   2      268.16      280.14    195.97 o
  -6  35   2     2401.36     2274.88    425.99 o
  -5  35   2     9169.13     9535.93    597.47 o
  -4  35   2      540.22      944.75    294.60 o
  -3  35   2      977.22     1247.69    176.09 o
  -2  35   2      400.34      673.86    151.54 o
  -1  35   2     3451.69     3663.35    353.71 o
   0  35   2     3815.93     3916.17    371.81 o
   1  35   2     2329.99     2474.13    327.84 o
   2  35   2     1282.38      992.74    287.61 o
   3  35   2      811.70     1231.71    261.18 o
   4  35   2     1893.32     1924.50    200.05 o
   5  35   2      685.04      295.28    143.72 o
   6  35   2      571.94      231.48    393.04 o
   7  35   2     2273.74     2848.74    489.97 o
  -7  36   2     1039.76     1329.40    328.90 o
  -6  36   2       83.56      283.63    169.90 o
  -5  36   2     8188.54     8270.94    747.96 o
  -4  36   2    10571.56    10138.33    488.76 o
  -3  36   2      235.51      280.43    117.09 o
  -2  36   2     5521.17     5947.11    384.20 o
  -1  36   2     6079.76     6953.78    567.44 o
   0  36   2     5643.29     6307.41    474.34 o
   1  36   2     2005.11     1986.67    308.61 o
   2  36   2      747.86      783.48    194.17 o
   3  36   2     4868.53     4867.84    352.25 o
   4  36   2      514.44      614.18    120.99 o
   5  36   2      242.97      270.05    162.84 o
   6  36   2      844.86      252.03    174.06 o
   7  36   2     4396.82     4780.54    656.48 o
  -7  37   2        4.16      155.47    308.62 o
  -6  37   2      994.92     1717.70    380.60 o
  -5  37   2      156.50      407.43    217.50 o
  -4  37   2      636.10      922.19    242.76 o
  -3  37   2      452.25      239.97    165.06 o
  -2  37   2       31.47      691.43    164.50 o
  -1  37   2    12344.31    12071.58    753.44 o
   0  37   2     4746.35     4909.59    427.75 o
   1  37   2     1163.40     1018.73    215.82 o
   2  37   2      268.52      373.54    143.67 o
   3  37   2     2098.15     3256.14    358.27 o
   4  37   2      664.60      677.87    129.12 o
   5  37   2       58.02      210.91    157.68 o
   6  37   2      236.35      351.71    240.49 o
   7  37   2      295.80     1382.07    566.82 o
  -7  38   2     2039.77     2439.01    394.82 o
  -6  38   2     3875.64     4761.53    600.97 o
  -5  38   2      294.37      362.75    188.11 o
  -4  38   2       40.80        8.88     94.83 o
  -3  38   2      175.01      197.42     93.79 o
  -2  38   2     5656.54     5476.62    381.92 o
  -1  38   2     5716.24     5959.69    537.51 o
   0  38   2     1982.63     2031.28    336.04 o
   1  38   2       97.06       21.93    107.76 o
   2  38   2     1526.16     1545.72    277.43 o
   3  38   2    13785.73    13698.17    608.84 o
   4  38   2     1597.25     1663.22    281.40 o
   5  38   2      221.93      129.35    159.27 o
   6  38   2     1544.73     1489.55    395.63 o
  -7  39   2     1382.77     1908.05    361.03 o
  -6  39   2     3008.69     3162.33    490.44 o
  -5  39   2      228.19      131.16    113.82 o
  -4  39   2     1021.10      946.70    164.59 o
  -3  39   2     1781.64     1973.31    258.51 o
  -2  39   2        0.72      533.06    148.74 o
  -1  39   2      604.44     1154.65    226.04 o
   0  39   2      541.07      857.56    298.98 o
   1  39   2      626.22      303.72     93.13 o
   2  39   2     1948.26     1772.02    289.28 o
   3  39   2      960.59     1592.59    232.30 o
   4  39   2     4759.32     4602.02    411.52 o
   5  39   2      385.08      465.55    178.59 o
   6  39   2     2207.18     2560.92    476.88 o
  -7  40   2      542.88      951.13    273.02 o
  -6  40   2       78.21      258.38    238.30 o
  -5  40   2        7.29       64.25    150.56 o
  -4  40   2      606.53      433.85    162.21 o
  -3  40   2     3557.33     4198.43    384.50 o
  -2  40   2     5952.47     5377.35    434.71 o
  -1  40   2     5634.57     5539.42    449.29 o
   0  40   2      489.75      516.90    208.50 o
   1  40   2      459.85      283.42    153.29 o
   2  40   2       54.64      140.13     98.20 o
   3  40   2       17.56      146.08    152.02 o
   4  40   2      257.70      380.64    146.62 o
   5  40   2      524.81      369.09    327.70 o
   6  40   2      953.31     1036.56    277.04 o
  -6  41   2     2444.66     2288.19    425.73 o
  -5  41   2     3629.27     3986.89    549.65 o
  -4  41   2      248.83      448.38    248.11 o
  -3  41   2     2927.73     3600.67    361.01 o
  -2  41   2      846.18     1261.84    318.26 o
  -1  41   2     4243.86     5028.16    508.63 o
   0  41   2        0.12       -0.85    215.39 o
   1  41   2      385.83      157.26    127.50 o
   2  41   2     1635.70     1657.97    301.84 o
   3  41   2      751.68      981.55    179.85 o
   4  41   2      237.24      260.75    141.86 o
   5  41   2     3440.43     2778.21    461.09 o
   6  41   2       73.47       35.21    227.19 o
  -6  42   2     1106.21     1603.61    371.00 o
  -5  42   2     3110.82     3258.19    494.31 o
  -4  42   2     4201.43     4353.46    403.55 o
  -3  42   2     6188.81     6754.38    498.63 o
  -2  42   2     6042.41     6849.95    508.37 o
  -1  42   2    15021.20    14847.85    860.80 o
   0  42   2     3021.16     2916.12    491.44 o
   1  42   2     5857.40     5932.22    566.67 o
   2  42   2      175.00       55.81    131.80 o
   3  42   2      187.85      148.93     76.51 o
   4  42   2     1682.82     1644.40    297.94 o
   5  42   2      219.13      548.71    259.36 o
   6  42   2     1143.36      968.94    283.05 o
  -6  43   2     1379.02     2202.46    431.39 o
  -5  43   2      329.85      726.18    375.26 o
  -4  43   2       14.43       94.74    100.13 o
  -3  43   2     4938.08     5224.26    439.46 o
  -2  43   2     1669.57     2085.22    291.11 o
  -1  43   2      978.68     2212.24    363.56 o
   0  43   2      423.47     1125.08    361.09 o
   1  43   2      350.18     1028.33    262.33 o
   2  43   2       83.27     -156.19    156.19 o
   3  43   2     1187.21     2149.76    336.55 o
   4  43   2      512.05      492.28    180.55 o
   5  43   2      126.22      178.00    278.87 o
   6  43   2      533.76      395.10    257.53 o
  -6  44   2     1613.50     1830.07    383.69 o
  -5  44   2     5471.36     5743.23    650.49 o
  -4  44   2       80.67       54.78    110.25 o
  -3  44   2     2203.75     2750.33    332.50 o
  -2  44   2       73.07      459.76    180.16 o
  -1  44   2     1835.48     2283.30    439.31 o
   0  44   2     2733.14     2480.93    474.42 o
   1  44   2     4105.63     4154.51    500.49 o
   2  44   2       14.40      -25.02    133.29 o
   3  44   2    14209.47    13532.14    778.71 o
   4  44   2      238.17      642.93    246.39 o
   5  44   2      141.93      186.13    223.71 o
  -6  45   2     1031.41     1605.25    410.56 o
  -5  45   2      237.24      975.18    297.47 o
  -4  45   2      258.00      472.66    133.89 o
  -3  45   2     1799.98     2015.19    350.46 o
  -2  45   2      280.26      275.43    256.13 o
  -1  45   2     1804.67     1724.79    316.51 o
   0  45   2        1.21      480.75    305.34 o
   1  45   2     4859.72     5188.04    554.82 o
   2  45   2      823.49      628.66    265.36 o
   3  45   2      225.92      799.84    362.44 o
   4  45   2     1871.53     1752.45    355.33 o
   5  45   2     1995.15     1630.34    393.02 o
  -5  46   2      623.25     1532.52    401.33 o
  -4  46   2     2046.80     2265.85    320.15 o
  -3  46   2     1367.97     1319.69    257.53 o
  -2  46   2      279.77      276.02    152.85 o
  -1  46   2     1287.97     1411.23    299.99 o
   0  46   2     6163.42     5660.09    734.01 o
   1  46   2     1469.64     1290.22    293.24 o
   2  46   2     1715.75     1896.58    488.41 o
   3  46   2     1878.28     1778.37    284.76 o
   4  46   2      229.61      446.82    231.64 o
   5  46   2       80.98      332.11    226.25 o
  -5  47   2     5833.97     5419.73    662.39 o
  -4  47   2      496.57     1044.32    334.29 o
  -3  47   2      195.33      512.53    196.81 o
  -2  47   2      107.06      236.80    137.41 o
  -1  47   2      131.10     1361.75    325.31 o
   0  47   2      900.46      775.47    284.94 o
   1  47   2      164.34      509.14    231.16 o
   2  47   2     2407.17     2447.29    510.61 o
   3  47   2      537.86      520.97    181.14 o
   4  47   2     2588.01     3137.57    514.03 o
   5  47   2     3012.29     2799.52    486.54 o
  -5  48   2     2011.51     2392.22    459.93 o
  -4  48   2     7875.82     8316.83    801.95 o
  -3  48   2     7363.06     7250.25    661.39 o
  -2  48   2       39.20      270.13    147.93 o
  -1  48   2    15313.08    14721.57    930.41 o
   0  48   2       25.90      227.44    440.77 o
   1  48   2     7589.43     7540.90    697.45 o
   2  48   2      193.74      207.94    227.94 o
   3  48   2       61.89      260.97    200.47 o
   4  48   2     2730.02     2810.72    459.45 o
  -4  49   2        1.69     1049.07    314.08 o
  -3  49   2      672.97     1456.00    320.68 o
  -2  49   2     2941.17     2839.12    445.69 o
  -1  49   2        1.78     1147.96    303.81 o
   0  49   2     2079.29     1945.60    453.75 o
   1  49   2       46.81      583.86    225.85 o
   2  49   2      222.06      312.77    304.69 o
   3  49   2      285.24      264.96    267.97 o
   4  49   2       24.98     -137.78    177.74 o
  -4  50   2      456.19      618.54    212.33 o
  -3  50   2     3308.15     3669.36    483.35 o
  -2  50   2      658.04      822.15    233.17 o
  -1  50   2     4273.02     4857.61    562.58 o
   0  50   2     4080.27     3622.59    507.16 o
   1  50   2     1411.56     1260.02    304.10 o
   2  50   2      985.60      991.17    520.51 o
   3  50   2     3277.51     2578.97    435.88 o
   4  50   2      305.60      230.17    151.80 o
  -4  51   2      105.27      457.49    266.77 o
  -3  51   2       91.44      193.79    162.29 o
  -2  51   2      253.67      293.90    200.59 o
  -1  51   2      309.17      470.18    270.25 o
   0  51   2      430.12      520.24    389.51 o
   1  51   2     2682.67     2824.40    453.49 o
   2  51   2     4362.04     4471.41    550.11 o
   3  51   2       54.59      138.15    226.77 o
  -3  52   2      118.82        7.85    144.25 o
  -2  52   2     1589.16     1660.41    343.09 o
  -1  52   2       55.28      106.24     97.03 o
   0  52   2     1710.85     1762.40    373.36 o
   1  52   2      596.55     1034.43    434.64 o
   2  52   2       24.40      548.05    246.53 o
   3  52   2       83.28      319.10    158.22 o
  -3  53   2       18.27      -93.89    162.59 o
  -2  53   2      309.84      493.57    179.69 o
  -1  53   2        1.62       84.49    157.35 o
   0  53   2     1598.97     1809.14    390.16 o
   1  53   2      582.35      205.63    271.69 o
   2  53   2     2959.81     2690.28    433.19 o
  -2  54   2      503.09      606.46    222.15 o
  -1  54   2     2698.66     2540.00    353.08 o
   0  54   2     2612.74     2464.64    457.85 o
   1  54   2     1818.13     1474.92    431.75 o
   2  54   2      155.07      288.73    181.32 o
  -1  55   2      692.30      956.73    222.75 o
   0  55   2      167.64      258.48    181.19 o
   1  55   2       64.28       24.06    192.02 o
  -9   0   3      888.89     1012.84    286.37 o
  -7   0   3    10016.13    10534.83    626.04 o
  -5   0   3    55074.80    55214.44   1243.52 o
  -3   0   3      700.50      802.51    108.35 o
  -1   0   3   105808.50   107386.40   2152.52 o
   1   0   3      735.68      796.86    201.73 o
   3   0   3     7739.12     8387.28    300.28 o
   5   0   3    11645.44    11484.34    440.58 o
   7   0   3     5024.19     4984.51    391.08 o
   9   0   3        3.35      158.13    207.18 o
 -10   1   3      101.58       95.16    201.98 o
  -9   1   3       98.84      470.74    234.72 o
  -8   1   3      274.63      175.78     59.13 o
  -7   1   3     4246.18     4166.18    281.59 o
  -6   1   3    15894.65    15786.90    411.25 o
  -5   1   3    40931.86    41924.16    720.66 o
  -4   1   3       52.62       25.36     41.25 o
  -3   1   3      549.54      646.93     75.69 o
  -2   1   3     5144.33     5352.44    280.09 o
  -1   1   3     8609.00     9570.47    462.14 o
   0   1   3     8437.79     8308.39    503.25 o
   1   1   3     7413.98     7420.26    224.68 o
   2   1   3     1350.09     1487.96     84.35 o
   3   1   3      950.63     1010.05     75.54 o
   4   1   3      577.10      417.64     54.98 o
   5   1   3    13179.52    13116.21    350.03 o
   6   1   3     1295.85     1153.35    112.24 o
   7   1   3      409.95      444.03    103.23 o
   8   1   3      766.45      973.67    187.20 o
   9   1   3       98.22      274.56    177.33 o
 -10   2   3     4024.52     4254.97    808.35 o
  -9   2   3     5826.14     6525.80    504.94 o
  -8   2   3     5527.12     5419.62    373.64 o
  -7   2   3     2232.50     2293.46    209.03 o
  -6   2   3      103.46       53.04     82.29 o
  -5   2   3    13146.00    13357.20    406.50 o
  -4   2   3      839.01      897.91     92.33 o
  -3   2   3     1281.38     1032.65     93.12 o
  -2   2   3     5740.72     6270.19    306.77 o
  -1   2   3     1787.13     1440.87    117.61 o
   0   2   3     1526.39     1449.90    190.00 o
   1   2   3     8098.16     8155.90    235.05 o
   2   2   3    17516.82    17840.21    280.01 o
   3   2   3    57746.20    57194.55    582.06 o
   4   2   3     3098.31     3371.53    152.18 o
   5   2   3     7270.20     7677.94    254.19 o
   6   2   3       90.92       34.59     54.46 o
   7   2   3     3202.98     3432.09    228.76 o
   8   2   3     3342.53     4080.16    333.67 o
   9   2   3     2519.70     2908.91    425.12 o
 -10   3   3      683.08     1701.72    507.29 o
  -9   3   3    14817.55    15063.99    741.07 o
  -8   3   3        0.74       28.36     71.97 o
  -7   3   3      404.24      273.21     81.76 o
  -6   3   3     1236.88     1334.08    116.33 o
  -5   3   3     2475.37     2414.98    181.20 o
  -4   3   3     1680.96     1725.63    130.40 o
  -3   3   3     7366.42     7818.44    257.78 o
  -2   3   3    15234.99    16127.91    537.27 o
  -1   3   3    49970.67    52484.45    942.55 o
   0   3   3    12420.89    13676.96    379.15 o
   1   3   3     4607.41     4736.44    160.91 o
   2   3   3      179.02      208.23     40.87 o
   3   3   3    24822.20    25204.25    372.85 o
   4   3   3       87.82       35.06     40.66 o
   5   3   3      192.63      172.91     64.97 o
   6   3   3     1421.97     1211.98    123.44 o
   7   3   3     3513.52     3480.00    231.07 o
   8   3   3      896.40      826.81    143.17 o
   9   3   3     6819.99     7448.12    758.46 o
 -10   4   3     1468.13     1433.15    425.31 o
  -9   4   3       11.94       17.48    158.03 o
  -8   4   3     3895.11     3927.84    267.66 o
  -7   4   3      341.38      226.21     58.58 o
  -6   4   3     6067.92     5810.22    246.31 o
  -5   4   3     8903.67     8840.50    349.13 o
  -4   4   3    14015.50    14098.65    364.96 o
  -3   4   3     6439.20     6263.51    230.40 o
  -2   4   3    25210.21    26002.13    436.57 o
  -1   4   3     4870.58     5229.57    257.57 o
   0   4   3     1685.23     1971.17    142.43 o
   1   4   3     1096.20      975.99     68.66 o
   2   4   3     1256.07     1231.42     79.97 o
   3   4   3    77725.73    77890.53    678.12 o
   4   4   3     4643.92     4601.50    180.26 o
   5   4   3     3117.53     3441.84    175.43 o
   6   4   3     2379.71     2488.61    173.38 o
   7   4   3     2474.26     2338.05    206.54 o
   8   4   3     1649.42     2073.60    243.26 o
   9   4   3       22.16      781.53    302.82 o
 -10   5   3      401.19       63.04    138.65 o
  -9   5   3      473.32      666.79    230.19 o
  -8   5   3      717.20      433.46    167.98 o
  -7   5   3       80.17      105.55     60.07 o
  -6   5   3     3392.86     3190.12    200.49 o
  -5   5   3    34028.21    34105.67    675.13 o
  -4   5   3     5353.64     5489.20    227.16 o
  -3   5   3     5115.56     4733.21    250.80 o
  -2   5   3    10819.25    10371.60    280.71 o
  -1   5   3     3567.84     3730.17    219.60 o
   0   5   3     4206.25     4270.12    218.11 o
   1   5   3     3315.16     3375.65    122.35 o
   2   5   3     1196.18     1091.33     74.08 o
   4   5   3    22225.97    22014.57    385.76 o
   5   5   3     4928.66     5079.73    208.32 o
   6   5   3      675.55      859.57    105.21 o
   7   5   3      431.21      529.07    108.97 o
   8   5   3      286.41      370.00    128.11 o
   9   5   3        2.71      156.00    231.16 o
 -10   6   3      140.55      190.26    279.19 o
  -9   6   3        0.12      -77.87    191.02 o
  -8   6   3      857.55      936.82    131.27 o
  -7   6   3     9214.11     9201.38    397.70 o
  -6   6   3     1257.34     1358.45    131.20 o
  -5   6   3    31586.93    32574.36    614.82 o
  -4   6   3     1449.00     1312.38    105.03 o
  -3   6   3     6043.63     6206.07    230.27 o
  -2   6   3    10908.57    10787.23    290.34 o
  -1   6   3   105021.96   106655.41   2182.13 o
   0   6   3     1011.15     1350.94    156.92 o
   1   6   3     8512.11     8859.13    168.57 o
   2   6   3     7932.51     8257.04    196.78 o
   3   6   3      165.49      280.87     47.79 o
   4   6   3      618.53      584.99     66.84 o
   5   6   3     3289.52     3332.54    166.58 o
   6   6   3     1166.93     1155.03    112.74 o
   7   6   3     2962.45     3047.26    211.28 o
   8   6   3      770.67     1200.91    263.68 o
   9   6   3      529.21      594.63    242.16 o
 -10   7   3      512.84      558.97    289.02 o
  -9   7   3      119.45      469.05    272.46 o
  -8   7   3       77.65        8.30     72.49 o
  -7   7   3      558.61      609.88    108.29 o
  -6   7   3        0.83       39.80     45.18 o
  -5   7   3    39218.04    39461.39    667.76 o
  -4   7   3       72.60       64.17     44.17 o
  -3   7   3    14380.37    15304.68    364.41 o
  -2   7   3     1111.90      943.37     93.32 o
  -1   7   3       19.40       57.51     53.06 o
   0   7   3    11891.87    12524.16    553.45 o
   1   7   3     1177.73     1095.66     60.29 o
   2   7   3     1563.75     1609.59     89.01 o
   3   7   3     8796.96     9191.99    239.15 o
   4   7   3       76.44       70.72     38.40 o
   5   7   3    13297.22    13600.62    327.90 o
   6   7   3      914.37      816.15     95.26 o
   7   7   3     4939.42     4924.52    226.76 o
   8   7   3     4258.10     5146.60    515.83 o
   9   7   3      337.34      250.54    141.68 o
 -10   8   3     1366.08     1729.83    488.52 o
  -9   8   3     8983.85     9706.76    950.33 o
  -8   8   3     1013.52      831.88    124.26 o
  -7   8   3      156.17       66.05     59.23 o
  -6   8   3     2251.21     2289.98    160.34 o
  -5   8   3      496.05      734.42    127.81 o
  -4   8   3    19626.00    19873.91    494.48 o
  -3   8   3    11397.28    11365.77    299.23 o
  -2   8   3        4.05      -18.70     49.87 o
  -1   8   3      466.95      473.19     74.87 o
   0   8   3     5746.21     6582.52    418.37 o
   1   8   3     2233.14     2143.28     97.14 o
   2   8   3     5096.40     5416.70    160.06 o
   3   8   3    12875.24    12092.97    263.66 o
   4   8   3      766.58      814.07     84.82 o
   5   8   3     6356.30     6550.60    225.92 o
   6   8   3      164.94      140.46     63.54 o
   7   8   3      166.01      178.49     82.89 o
   8   8   3     2817.16     2836.74    371.75 o
   9   8   3     1986.06     1865.59    353.38 o
 -10   9   3      854.44     1548.12    474.21 o
  -9   9   3     5967.15     7535.13    629.14 o
  -8   9   3      149.51      163.32     51.30 o
  -7   9   3      667.23      527.26     84.57 o
  -6   9   3       20.73       26.18     51.88 o
  -5   9   3     1183.92     1234.17    113.86 o
  -4   9   3      191.86      301.06     59.29 o
  -3   9   3       16.44       45.83     49.79 o
  -2   9   3      721.47      576.42     76.74 o
  -1   9   3    72716.27    73158.23   1096.84 o
   0   9   3   101103.01   104536.81   1665.10 o
   1   9   3      791.28      689.00     57.46 o
   2   9   3     4665.13     4634.57    158.80 o
   3   9   3     5535.19     4890.21    167.69 o
   4   9   3    14690.78    14121.71    320.20 o
   5   9   3       59.81       90.24     45.06 o
   6   9   3       25.55       63.18     44.60 o
   7   9   3     5502.23     4966.10    222.34 o
   8   9   3       25.29      473.31    231.46 o
   9   9   3      641.40      832.16    227.37 o
 -10  10   3     1814.63     1986.47    339.70 o
  -9  10   3      258.29      552.55    231.13 o
  -8  10   3     1048.52     1041.22    127.19 o
  -7  10   3     1319.09     1181.18    118.24 o
  -6  10   3     3180.72     3079.01    180.48 o
  -5  10   3      398.71      467.13     81.14 o
  -4  10   3    30205.21    30070.57    531.09 o
  -3  10   3      222.01      155.34     78.24 o
  -2  10   3    13358.79    13611.65    322.48 o
  -1  10   3     2956.14     3104.13    152.87 o
   0  10   3      241.10      193.15    129.44 o
   1  10   3      816.39      905.88     78.75 o
   2  10   3       98.44      141.10     36.54 o
   3  10   3     6703.31     6193.66    214.36 o
   4  10   3     5543.98     5442.74    207.66 o
   5  10   3      798.98      857.28     86.96 o
   6  10   3     1934.19     1830.33    109.21 o
   7  10   3      612.97      572.12    124.39 o
   8  10   3     4793.52     5516.53    589.70 o
   9  10   3      297.16      240.94    144.50 o
 -10  11   3      875.99      658.93    191.51 o
  -9  11   3       23.14     -143.64    179.01 o
  -8  11   3      553.79      615.89    121.02 o
  -7  11   3      276.22      184.15     73.12 o
  -6  11   3      241.83      224.39     44.20 o
  -5  11   3    16414.34    15937.22    346.76 o
  -4  11   3      555.44      688.20    153.35 o
  -3  11   3       53.13       57.88     46.00 o
  -2  11   3      725.99      903.95     80.19 o
  -1  11   3     4927.30     5182.32    177.71 o
   0  11   3     4866.60     4369.95    363.32 o
   1  11   3     6043.65     6368.72    212.38 o
   2  11   3       34.30       70.81     53.05 o
   3  11   3        0.75       31.23     34.78 o
   4  11   3     5135.47     5141.14    190.39 o
   5  11   3      167.37      177.77     47.14 o
   6  11   3       38.60       36.50     81.25 o
   7  11   3     1312.58     1507.95    199.85 o
   8  11   3      943.56      956.39    250.39 o
   9  11   3      113.99      113.65    109.84 o
  -9  12   3      246.30      200.08    137.82 o
  -8  12   3     2666.31     2603.07    215.58 o
  -7  12   3     3211.27     3017.58    168.84 o
  -6  12   3     1662.48     1448.20    122.70 o
  -5  12   3     6895.26     7468.55    223.21 o
  -4  12   3       11.90       34.76     40.27 o
  -3  12   3      455.40      421.25     63.51 o
  -2  12   3      765.63      745.62     74.78 o
  -1  12   3    26217.08    26797.08    388.55 o
   0  12   3    11748.17    12240.99    283.82 o
   1  12   3    17883.64    17227.81    358.79 o
   2  12   3     1251.10     1144.89    111.65 o
   3  12   3     4372.65     4257.53    162.32 o
   4  12   3        0.08       51.85     32.92 o
   5  12   3       40.06       31.63     38.56 o
   6  12   3       70.88      254.23     80.68 o
   7  12   3     4591.82     4315.72    304.29 o
   8  12   3      948.12      969.64    273.96 o
   9  12   3       11.18      202.16    153.02 o
  -9  13   3      425.86      669.99    300.25 o
  -8  13   3        8.65       24.54    101.81 o
  -7  13   3      102.96      129.00     73.42 o
  -6  13   3      274.20      200.07     49.28 o
  -5  13   3     9946.54     9654.93    247.76 o
  -4  13   3      150.21       94.32     43.24 o
  -3  13   3     9108.54     8752.78    271.22 o
  -2  13   3      145.17      121.71     43.94 o
  -1  13   3     6973.67     6905.42    258.71 o
   0  13   3    10434.66    10371.89    248.18 o
   1  13   3     5414.29     5369.54    282.42 o
   2  13   3       40.57        3.93     37.33 o
   3  13   3     1494.47     1522.44    113.04 o
   4  13   3       99.32       43.42     32.87 o
   5  13   3      976.06      922.92    116.71 o
   6  13   3     7465.14     7020.18    327.10 o
   7  13   3     3518.68     3463.38    239.77 o
   8  13   3     1466.90     1550.88    327.13 o
   9  13   3      214.70       44.38    118.41 o
  -9  14   3     2236.66     2461.37    433.57 o
  -8  14   3      231.08      417.70    234.98 o
  -7  14   3     1152.94     1683.21    279.88 o
  -6  14   3     3771.59     3576.73    235.70 o
  -5  14   3     3334.24     3118.34    125.60 o
  -4  14   3     1334.98     1100.72     96.68 o
  -3  14   3    12408.58    12085.61    322.93 o
  -2  14   3      285.60      273.10     55.49 o
  -1  14   3      127.34      124.65     50.17 o
   0  14   3     7229.91     7217.22    420.24 o
   1  14   3     1262.56     1244.88    131.45 o
   2  14   3       42.19       13.21     43.20 o
   3  14   3    35771.82    34790.51    500.58 o
   4  14   3      331.38      394.64     65.97 o
   5  14   3      229.35      152.32     82.18 o
   6  14   3      842.07      929.69    126.95 o
   7  14   3      473.70     3894.98   1084.13 o
   8  14   3       60.71      478.89    209.40 o
   9  14   3      167.96      214.66    172.12 o
  -9  15   3     3648.25     3534.06    510.07 o
  -8  15   3     1054.69     1229.11    242.66 o
  -7  15   3     2907.73     3511.45    378.26 o
  -6  15   3      698.23      529.30    112.81 o
  -5  15   3     3793.99     3525.82    135.16 o
  -4  15   3     1197.17     1189.58     99.91 o
  -3  15   3    24258.16    24435.89    463.34 o
  -2  15   3     4059.33     4266.28    184.34 o
  -1  15   3     7925.42     8570.18    260.32 o
   0  15   3      671.95      747.11    143.93 o
   1  15   3      437.51      357.81     97.28 o
   2  15   3     2543.24     2351.86    182.80 o
   3  15   3     9112.07     8611.43    320.82 o
   4  15   3     7949.86     7709.35    290.98 o
   5  15   3      951.48     1112.43    125.76 o
   6  15   3     1071.95     1221.55    207.99 o
   7  15   3    17972.04    17718.72   1000.93 o
   8  15   3       22.68      449.50    300.46 o
   9  15   3     3093.11     3500.96    519.42 o
  -9  16   3        0.28      172.07    190.65 o
  -8  16   3      799.18      764.68    211.57 o
  -7  16   3      373.06      588.81    210.41 o
  -6  16   3      310.55      179.66    131.65 o
  -5  16   3      119.70      151.88     45.74 o
  -4  16   3     3055.07     2799.78    154.11 o
  -3  16   3       91.51      118.65     55.65 o
  -2  16   3     3896.23     4080.21    184.37 o
  -1  16   3      737.69      752.83     86.65 o
   0  16   3      510.65      648.89    153.65 o
   1  16   3       51.94       19.14     84.35 o
   2  16   3        6.78      -25.69     52.49 o
   3  16   3    20233.07    19633.34    479.71 o
   4  16   3     2018.21     2095.65    155.55 o
   5  16   3     1406.72     1736.47    158.27 o
   6  16   3     1514.33     1181.00    198.20 o
   7  16   3       73.79      250.61    165.17 o
   8  16   3     6535.88     6147.10    646.56 o
  -9  17   3     1400.46     1401.12    362.29 o
  -8  17   3     2280.04     2722.76    364.04 o
  -7  17   3     7927.95     7826.08    576.44 o
  -6  17   3     4766.51     4721.03    341.61 o
  -5  17   3    12043.21    11322.86    381.20 o
  -4  17   3     2431.09     2379.21    144.96 o
  -3  17   3      209.64      304.61     62.52 o
  -2  17   3     5298.55     5828.55    258.72 o
  -1  17   3      773.02     1236.19    348.13 o
   0  17   3    19715.93    20127.48    699.73 o
   1  17   3     1485.62     1589.61    197.57 o
   2  17   3      305.53      231.28     96.06 o
   3  17   3     4921.18     5306.16    683.03 o
   4  17   3     1007.40      818.63     83.07 o
   5  17   3    11239.80     9882.00    349.50 o
   6  17   3      743.57      710.12    171.13 o
   7  17   3      957.04     1501.16    337.13 o
   8  17   3      404.76      393.54    186.36 o
  -9  18   3      728.03      451.92    160.94 o
  -8  18   3     3318.25     3434.88    401.96 o
  -7  18   3       18.40      337.13    207.16 o
  -6  18   3     1888.94     2170.60    274.74 o
  -5  18   3     2969.47     3436.98    267.80 o
  -4  18   3      544.21      667.44    104.16 o
  -3  18   3     5636.19     5109.23    208.11 o
  -2  18   3        4.28       50.10     56.96 o
  -1  18   3   103834.77   102818.50   1028.29 o
   0  18   3    22484.73    24438.92    788.50 o
   1  18   3     8042.58     6746.19    406.83 o
   2  18   3     4965.49     5142.29    302.28 o
   3  18   3    18226.05    17941.58    417.79 o
   4  18   3     1140.34     1132.77    123.43 o
   5  18   3     2962.86     3131.08    306.09 o
   6  18   3     1737.04     1494.94    237.74 o
   7  18   3     8062.65     8433.76    710.04 o
   8  18   3      212.37      220.03    150.03 o
  -9  19   3       29.11      234.76    126.39 o
  -8  19   3      308.57      701.10    216.57 o
  -7  19   3     3487.73     3444.54    391.54 o
  -6  19   3      687.18      623.02    163.86 o
  -5  19   3     9955.42     9416.63    349.32 o
  -4  19   3     3781.93     4115.11    292.44 o
  -3  19   3     4452.43     4785.19    209.31 o
  -2  19   3     5931.08     5955.48    271.70 o
   0  19   3      732.20      852.58    216.70 o
   1  19   3     7035.49     6623.10    415.68 o
   2  19   3    10237.44     9588.32    417.49 o
   3  19   3    18187.99    18250.77   1100.65 o
   4  19   3     3239.09     3078.41    212.52 o
   5  19   3      593.14      748.53    183.25 o
   6  19   3     1082.81      562.50    155.77 o
   7  19   3     1097.24     1926.33    424.61 o
   8  19   3      938.13     1098.60    268.92 o
  -9  20   3      132.46      284.49    170.01 o
  -8  20   3      571.92      872.17    250.40 o
  -7  20   3        5.30      315.09    161.79 o
  -6  20   3     1055.32     1166.22    194.44 o
  -5  20   3     3135.23     3804.11    389.80 o
  -4  20   3    13993.31    13380.93    342.43 o
  -3  20   3     1481.19     1790.84    312.77 o
  -2  20   3       54.25       21.88     68.94 o
  -1  20   3     3957.66     4106.43    216.04 o
   0  20   3        2.95      -30.34     71.62 o
   1  20   3    13237.30    12869.70    580.33 o
   2  20   3       96.47      109.76    130.47 o
   3  20   3    31282.84    30058.13    631.01 o
   4  20   3     8764.02     8420.84    348.16 o
   5  20   3      840.90      983.91    203.35 o
   6  20   3      109.60       49.38    118.62 o
   7  20   3      615.73     2734.86    761.96 o
   8  20   3      531.69      852.33    298.33 o
  -9  21   3     1883.06     1653.74    301.05 o
  -8  21   3     4200.12     4644.87    490.34 o
  -7  21   3     2344.70     2319.07    287.21 o
  -6  21   3      817.82      597.46    147.74 o
  -5  21   3     6355.24     6300.32    291.22 o
  -4  21   3        9.22      169.86     83.52 o
  -3  21   3    13575.67    12923.30    417.98 o
  -2  21   3    19817.16    19464.79    461.26 o
  -1  21   3      729.28     1153.62    144.46 o
   0  21   3     2124.26     2238.20    230.64 o
   1  21   3     1762.44     1895.74    239.33 o
   2  21   3     3263.00     2642.79    228.41 o
   3  21   3    13811.31    14323.90    547.12 o
   4  21   3      328.25      311.86    119.53 o
   5  21   3       16.07      -13.90     94.69 o
   6  21   3     1806.89     1615.01    223.77 o
   7  21   3    17894.68    18841.73   1069.55 o
   8  21   3     3696.63     4116.15    546.91 o
  -9  22   3       31.13       95.93    125.69 o
  -8  22   3     1576.57     1730.60    313.59 o
  -7  22   3       99.54      352.15    155.23 o
  -6  22   3       90.06      297.97    181.93 o
  -5  22   3     4605.38     4529.41    280.62 o
  -4  22   3     3405.00     3278.57    191.65 o
  -3  22   3     3199.57     3306.71    258.90 o
  -2  22   3     1175.89     1531.98    312.82 o
  -1  22   3     4182.83     4431.68    221.15 o
   0  22   3     1801.44     2101.42    227.81 o
   1  22   3      326.57      576.08    148.30 o
   2  22   3     6371.00     6396.82    363.61 o
   3  22   3    11750.02    11895.42    367.35 o
   4  22   3      556.29      615.84    254.75 o
   5  22   3      185.61      138.41    133.44 o
   6  22   3      100.69      658.73    190.57 o
   7  22   3      646.21     1162.87    334.47 o
   8  22   3     1988.95     2118.94    376.09 o
  -9  23   3      966.34      840.21    217.37 o
  -8  23   3      116.75      311.63    196.66 o
  -7  23   3     3289.94     3600.92    350.37 o
  -6  23   3     9663.90     8505.07    533.44 o
  -5  23   3     3954.32     3726.47    264.10 o
  -4  23   3      737.70      716.82     99.39 o
  -3  23   3       37.36      152.36     93.49 o
  -2  23   3      540.67      733.12    122.30 o
  -1  23   3      711.68     6163.60   2005.41 o
   0  23   3     1217.03     3184.93    726.90 o
   1  23   3      191.35       65.85    142.13 o
   2  23   3     2653.59     2933.02    281.82 o
   3  23   3     4398.87     5165.05    444.94 o
   5  23   3     1481.98     2104.31    405.11 o
   6  23   3     6230.55     7531.27    583.58 o
   7  23   3      995.16     1145.28    296.54 o
   8  23   3       40.11      269.29    280.00 o
  -9  24   3        0.00       75.69    125.62 o
  -8  24   3      877.99      705.23    212.99 o
  -7  24   3       16.60      325.05    185.46 o
  -6  24   3     1041.52     1170.05    218.94 o
  -5  24   3     3000.55     3277.10    245.60 o
  -4  24   3       14.89      170.53     88.36 o
  -3  24   3    18111.53    17360.16    507.21 o
  -2  24   3     6981.41     6609.25    330.44 o
  -1  24   3    71474.58    68632.77    904.58 o
   0  24   3    48799.23    47547.07    963.15 o
   1  24   3     6938.54     6063.52    431.39 o
   2  24   3    24648.61    24569.02    740.24 o
   3  24   3    12420.18    12224.63    370.16 o
   4  24   3     2691.10     3396.35    509.24 o
   5  24   3     4478.07     4650.38    413.30 o
   6  24   3     8745.64    10258.02    576.92 o
   7  24   3     1781.10     1959.14    351.83 o
   8  24   3       23.14      329.05    218.50 o
  -9  25   3     1110.65     1299.10    361.79 o
  -8  25   3      336.98      764.54    236.83 o
  -7  25   3     3465.98     3615.74    383.00 o
  -6  25   3        2.61      133.19    127.41 o
  -5  25   3     2774.47     3030.72    254.38 o
  -4  25   3     1564.04     2023.81    364.39 o
  -3  25   3     1273.02     2383.38    550.56 o
  -2  25   3     1417.30     2302.31    421.49 o
  -1  25   3     2625.39     8814.21   1840.98 o
   0  25   3     9844.79    12387.47    675.03 o
   1  25   3      232.93      248.47    136.11 o
   2  25   3    10904.17    11314.12    516.88 o
   3  25   3     3615.19     3983.63    390.43 o
   4  25   3     4833.39     5118.27    791.48 o
   5  25   3     1314.88     1716.06    277.48 o
   6  25   3     6709.24     7731.23    575.98 o
   7  25   3      530.87      589.87    229.07 o
   8  25   3     1242.18     1443.12    310.82 o
  -9  26   3       85.82       43.88    199.13 o
  -8  26   3        4.82      215.10    217.80 o
  -7  26   3      856.95     1139.65    245.36 o
  -6  26   3     1430.67     1870.78    365.84 o
  -5  26   3       61.30       66.81     44.35 o
  -4  26   3    20840.89    19477.89    551.85 o
  -3  26   3     1304.43     1488.29    160.48 o
  -2  26   3    12205.09    12055.15    466.46 o
  -1  26   3    17798.25    16819.90    466.95 o
   0  26   3      142.94      508.97    241.41 o
   1  26   3     1963.19     2074.98    235.32 o
   2  26   3     3438.04     4254.57    660.54 o
   3  26   3    11364.53    11284.17    458.13 o
   4  26   3    10887.25     9929.29    339.14 o
   5  26   3      496.79      652.11    159.98 o
   6  26   3      120.12      236.42    195.50 o
   7  26   3      545.57     1100.94    462.82 o
   8  26   3      864.74     2151.87    705.95 o
  -8  27   3     4523.86     4544.71    516.35 o
  -7  27   3     4430.25     4319.50    467.21 o
  -6  27   3     4805.31     5223.13    485.48 o
  -5  27   3      146.14      158.47     52.59 o
  -4  27   3     3132.43     4110.66    347.16 o
  -3  27   3      964.72      897.32    120.79 o
  -2  27   3    11712.80    13660.25    644.82 o
   0  27   3      951.35     2204.32    356.32 o
   1  27   3      973.63     1128.30    192.65 o
   2  27   3    11191.98    12125.27    512.07 o
   3  27   3     5570.19     5512.35    554.17 o
   4  27   3       16.89      -19.32     62.21 o
   5  27   3      429.35      426.96    184.44 o
   6  27   3      551.91      649.99    144.28 o
   7  27   3     4341.77     4894.89    505.12 o
   8  27   3    11587.66    12777.29    973.08 o
  -8  28   3     1449.48     2088.19    359.10 o
  -7  28   3     1180.02     1525.07    391.82 o
  -6  28   3      773.95     1002.31    515.60 o
  -5  28   3     1957.38     1867.61    153.73 o
  -4  28   3     8024.31     7616.28    355.73 o
  -3  28   3       29.16      109.23     90.28 o
  -2  28   3    15264.99    15237.65    501.99 o
  -1  28   3     3725.91     4091.36    260.34 o
   0  28   3    16100.31    16350.37    602.81 o
   1  28   3      768.71      825.67    155.03 o
   2  28   3    13711.91    13695.84    550.63 o
   3  28   3     1289.84     1396.68    223.62 o
   4  28   3     2710.51     2697.53    218.66 o
   5  28   3      285.00      548.48    167.29 o
   6  28   3      292.64      491.91    238.74 o
   7  28   3      335.30     1201.46    337.02 o
   8  28   3      393.70      920.64    301.19 o
  -8  29   3      452.90      296.75    154.55 o
  -7  29   3      508.68      430.31    186.81 o
  -6  29   3     4977.38     4914.59    496.15 o
  -5  29   3      546.27      726.56    128.08 o
  -4  29   3      245.70      513.38    129.28 o
  -3  29   3     5262.19     5052.78    319.46 o
  -2  29   3     1241.02     2250.52    434.35 o
  -1  29   3     3054.30     3549.57    246.96 o
   0  29   3      564.44     3012.72    624.15 o
   1  29   3      858.04      724.36    153.73 o
   2  29   3     5326.78     6032.74    437.12 o
   3  29   3      701.93     1206.48    351.97 o
   4  29   3     7152.68     6707.91    300.14 o
   5  29   3     1750.18     1674.30    258.21 o
   6  29   3     1753.27     1711.56    374.56 o
   7  29   3     3209.77     3714.03    432.66 o
  -8  30   3      545.56      556.51    193.60 o
  -7  30   3      761.03      591.78    293.01 o
  -6  30   3     7050.32     5855.55    665.20 o
  -5  30   3     3632.10     3130.73    215.49 o
  -4  30   3     3517.74     3638.06    252.31 o
  -3  30   3       67.00      157.30     75.31 o
  -2  30   3     6713.31     6461.19    339.97 o
  -1  30   3     2284.41     2692.71    235.16 o
   0  30   3    21966.62    19740.64    682.06 o
   1  30   3      347.50      852.96    219.52 o
   2  30   3    28226.05    26631.98    966.40 o
   3  30   3    12087.73    10816.82    476.56 o
   4  30   3      268.70      253.72     82.73 o
   5  30   3     1059.13     1062.81    217.60 o
   6  30   3     1589.06     2237.28    442.84 o
   7  30   3       12.02     -115.62    151.48 o
  -8  31   3       16.50       35.75    276.59 o
  -7  31   3      111.47      -12.13    117.12 o
  -6  31   3        2.10      459.87    219.13 o
  -5  31   3      941.71     1184.25    148.73 o
  -4  31   3      381.52      589.56    138.70 o
  -3  31   3      382.18      601.16    145.67 o
  -2  31   3     3025.67     3574.54    325.25 o
  -1  31   3     1662.27     3123.52    414.05 o
   0  31   3      638.35     1656.96    342.66 o
   1  31   3     8389.73     8185.10    502.64 o
   2  31   3       12.72      777.41    416.05 o
   3  31   3      116.49      453.92    133.62 o
   4  31   3      683.74      888.83    190.37 o
   5  31   3      363.63      738.88    185.89 o
   6  31   3     4816.65     4338.80    557.09 o
   7  31   3       31.56      449.49    197.69 o
  -8  32   3      428.74      584.61    219.98 o
  -7  32   3     1274.83     1154.67    252.79 o
  -6  32   3     3420.64     3734.77    516.48 o
  -5  32   3      712.70      669.40    109.67 o
  -4  32   3     2240.27     2154.06    219.40 o
  -3  32   3     8205.37     7955.19    422.65 o
  -2  32   3     6049.97     6969.55    506.74 o
  -1  32   3    13911.95    13674.99    496.92 o
   0  32   3     2308.49     2511.04    256.58 o
   1  32   3     1051.09     1445.68    225.89 o
   2  32   3     4845.59     4196.32    393.13 o
   3  32   3     2506.84     2390.90    239.00 o
   4  32   3     3801.40     3722.57    239.90 o
   5  32   3     1949.72     1957.53    267.34 o
   6  32   3      194.06      439.66    296.43 o
   7  32   3     4834.12     4908.10    510.95 o
  -8  33   3     2266.74     2439.69    396.21 o
  -7  33   3     1077.46     1293.07    359.19 o
  -6  33   3     1532.39     2227.03    334.75 o
  -5  33   3       49.88       66.38     96.71 o
  -4  33   3     1397.78     1406.56    223.63 o
  -3  33   3      535.92      827.63    184.84 o
  -2  33   3    10254.36    10424.17    486.31 o
  -1  33   3     1271.87     1634.07    286.61 o
   0  33   3      518.65     1022.81    237.77 o
   1  33   3      238.91      381.19    260.49 o
   2  33   3      368.03      648.17    175.28 o
   3  33   3     1615.00     1753.43    215.78 o
   4  33   3      705.59      877.13    141.06 o
   5  33   3       29.41      150.10    163.77 o
   6  33   3      843.67      303.45    217.31 o
   7  33   3       37.66      276.04    154.22 o
  -8  34   3      362.49      775.77    299.81 o
  -7  34   3     2939.90     3099.94    431.40 o
  -6  34   3     2049.95     2339.76    376.59 o
  -5  34   3      103.11       11.77     59.39 o
  -4  34   3      572.92      787.92    150.89 o
  -3  34   3     1920.17     2261.95    208.97 o
  -2  34   3     2810.40     3518.17    292.95 o
  -1  34   3      811.05      835.51    138.98 o
   0  34   3     7206.10     7396.73    445.36 o
   1  34   3     4058.25     3673.53    399.77 o
   2  34   3      123.28      332.34    143.74 o
   3  34   3     2519.74     2542.58    261.52 o
   4  34   3     2875.32     3401.88    317.25 o
   5  34   3      165.48       71.59     94.08 o
   6  34   3      267.39      675.59    354.11 o
   7  34   3      252.08      932.99    297.00 o
  -8  35   3     1035.92     1014.69    289.26 o
  -7  35   3     3024.07     2744.01    406.57 o
  -6  35   3     3923.45     5366.77    559.70 o
  -5  35   3       71.68      -14.94     68.45 o
  -4  35   3     3831.01     3771.30    305.95 o
  -3  35   3     2388.13     2064.68    205.82 o
  -2  35   3     5155.32     4910.76    343.39 o
  -1  35   3      347.61      570.29    130.73 o
   0  35   3       40.34      501.50    172.51 o
   1  35   3      212.78      255.92    139.65 o
   2  35   3      659.55      998.78    256.84 o
   3  35   3     4960.56     5208.63    400.82 o
   4  35   3     8582.65     8409.80    384.59 o
   5  35   3      378.36      243.89    118.90 o
   6  35   3     3432.68     3519.75    512.39 o
   7  35   3     2743.11     2971.95    500.92 o
  -7  36   3      102.50      304.35    180.80 o
  -6  36   3    10519.04     9674.90    757.90 o
  -5  36   3     4004.62     3919.24    326.60 o
  -4  36   3      964.46      736.08    146.42 o
  -3  36   3     1189.11     1227.05    159.57 o
  -2  36   3      119.50      390.74    135.49 o
  -1  36   3      863.49     1118.27    168.35 o
   0  36   3     4288.83     4098.26    372.90 o
   1  36   3       15.22      171.42    126.96 o
   2  36   3    15092.78    14008.03    779.58 o
   3  36   3     4838.39     4805.61    358.96 o
   4  36   3       10.88      313.12    139.42 o
   5  36   3      114.06       47.29    206.00 o
   6  36   3      552.93      352.47    444.83 o
   7  36   3       55.07       25.52    206.77 o
  -7  37   3      684.15     1111.17    273.15 o
  -6  37   3        3.99      987.87    424.90 o
  -5  37   3      165.30      316.74    129.42 o
  -4  37   3      171.48      248.32     78.92 o
  -3  37   3      322.25      656.98    133.88 o
  -2  37   3     1365.26     2232.29    272.53 o
  -1  37   3      658.37     1107.28    180.40 o
   0  37   3       68.28       47.73    109.65 o
   1  37   3     3320.53     3660.40    416.45 o
   2  37   3      814.79     1563.44    302.37 o
   3  37   3      507.00      812.58    157.04 o
   4  37   3      229.19      478.77    115.08 o
   5  37   3       67.74      346.04    328.35 o
   6  37   3        2.55      175.23    175.45 o
  -7  38   3     1780.75     1664.95    331.83 o
  -6  38   3      761.17      624.99    347.48 o
  -5  38   3     1405.12     1779.58    252.11 o
  -4  38   3     1244.56     1281.30    190.43 o
  -3  38   3     3236.24     3231.08    286.67 o
  -2  38   3    13802.67    13312.05    595.71 o
  -1  38   3     6352.68     6418.19    405.98 o
   0  38   3      333.91       85.12    137.13 o
   1  38   3     1522.36     1538.37    269.75 o
   2  38   3     5010.47     5123.49    491.79 o
   3  38   3      471.44      539.27    128.48 o
   4  38   3     1141.73     1043.25    185.14 o
   5  38   3     2337.73     2404.83    403.68 o
   6  38   3     2623.48     2968.13    485.56 o
  -7  39   3        5.00      189.23    137.42 o
  -6  39   3      939.99      614.25    184.19 o
  -5  39   3     7325.82     6579.78    422.58 o
  -4  39   3      704.55      577.69    135.62 o
  -3  39   3      216.30      265.52     74.08 o
  -2  39   3     6596.35     7364.03    453.29 o
  -1  39   3        3.35      222.51     86.33 o
   0  39   3      232.73      227.67    132.19 o
   1  39   3      536.65      237.06    119.27 o
   2  39   3     2207.81     2440.96    356.63 o
   3  39   3      977.35      836.43    154.01 o
   4  39   3        1.26        6.34     93.87 o
   5  39   3      658.76      880.32    227.41 o
   6  39   3      106.05      250.54    185.54 o
  -7  40   3      423.21      707.52    300.42 o
  -6  40   3        4.09      126.79    182.17 o
  -5  40   3     1078.12      994.18    240.91 o
  -4  40   3     1135.40     1566.57    224.95 o
  -3  40   3        4.15      123.61     80.92 o
  -2  40   3      259.37      453.94    169.80 o
  -1  40   3      248.33      294.72    108.07 o
   0  40   3     2239.37     2046.10    335.23 o
   1  40   3        9.13       83.37    115.12 o
   2  40   3     2734.27     2646.63    362.87 o
   3  40   3      285.78      242.27    112.06 o
   4  40   3     1705.06     2219.93    431.35 o
   5  40   3       67.84      216.07    147.83 o
   6  40   3      371.39      282.86    227.32 o
  -6  41   3     4131.89     5097.98    555.25 o
  -5  41   3       59.48      168.45    161.79 o
  -4  41   3     3981.83     4500.29    364.79 o
  -3  41   3      983.43     1070.49    187.34 o
  -2  41   3      234.28      568.68    160.60 o
  -1  41   3     2289.26     2312.78    256.26 o
   0  41   3        2.39      293.27    188.27 o
   1  41   3       17.79      -63.62    154.20 o
   2  41   3      642.76      598.66    206.76 o
   3  41   3     1172.94     1385.28    214.03 o
   4  41   3    15625.09    13968.37    979.51 o
   5  41   3       42.34      133.17    164.33 o
   6  41   3     3121.02     3237.85    513.85 o
  -6  42   3     5847.46     5685.40    594.31 o
  -5  42   3      726.45      853.26    227.66 o
  -4  42   3     3366.68     3593.41    381.53 o
  -3  42   3     4099.02     3962.32    336.48 o
  -2  42   3     6799.05     6691.31    504.89 o
  -1  42   3      401.67      458.30    165.37 o
   0  42   3     6110.49     5512.03    554.83 o
   1  42   3      103.39      409.40    264.51 o
   2  42   3     1868.68     2156.19    346.07 o
   3  42   3     3603.11     3877.87    410.79 o
   4  42   3      115.75     1141.98    373.57 o
   5  42   3      146.11      -17.25    128.42 o
  -6  43   3       12.77      294.86    182.93 o
  -5  43   3        9.46      261.46    130.41 o
  -4  43   3      681.08      851.09    211.90 o
  -3  43   3        5.07       18.84    137.39 o
  -2  43   3     2042.35     2417.28    381.46 o
  -1  43   3     2639.28     2411.08    261.74 o
   0  43   3     1005.88     1458.95    320.25 o
   1  43   3     1936.01     2335.74    457.53 o
   2  43   3      707.14     1332.32    295.51 o
   3  43   3     4305.21     4692.05    460.80 o
   4  43   3      124.30      546.33    233.95 o
   5  43   3      892.92      707.09    206.21 o
  -6  44   3     1948.28     1369.58    416.45 o
  -5  44   3     1033.87     1773.33    331.63 o
  -4  44   3     4128.03     4594.20    447.63 o
  -3  44   3      268.59       89.50    101.26 o
  -2  44   3     4373.60     4192.33    478.53 o
  -1  44   3     1402.07     1446.68    223.09 o
   0  44   3     1065.33     1313.59    289.43 o
   1  44   3       50.75      298.49    314.45 o
   2  44   3    17722.53    17460.00   1017.08 o
   3  44   3      757.13      856.50    226.55 o
   4  44   3      157.14       47.41    181.34 o
   5  44   3      142.63      -69.24    180.78 o
  -6  45   3      173.94      366.90    207.21 o
  -5  45   3     7375.09     7435.62    676.77 o
  -4  45   3     2584.29     2791.82    323.84 o
  -3  45   3      713.25      534.12    177.41 o
  -2  45   3     2735.60     3056.38    368.03 o
  -1  45   3      234.38      202.28    125.19 o
   0  45   3      569.35      456.73    169.56 o
   1  45   3      135.92      279.66    223.71 o
   2  45   3     1099.60     1709.80    443.92 o
   3  45   3      302.71      286.90    134.04 o
   4  45   3      257.58      978.53    293.82 o
   5  45   3      506.69      882.32    290.36 o
  -5  46   3      266.00      699.70    279.66 o
  -4  46   3     3512.03     3638.73    375.51 o
  -3  46   3        8.50      147.76    143.90 o
  -2  46   3      365.05      421.08    167.31 o
  -1  46   3     4047.14     4122.53    424.62 o
   0  46   3       60.64      316.05    140.01 o
   1  46   3     2642.06     2528.47    489.17 o
   2  46   3     1108.17     1106.31    320.88 o
   3  46   3      156.89      163.26    148.93 o
   4  46   3     1863.93     2364.95    433.97 o
   5  46   3      113.05       -4.96    180.57 o
  -5  47   3     1364.63     1554.93    321.82 o
  -4  47   3      930.91     1453.65    294.32 o
  -3  47   3      455.76      467.90    181.87 o
  -2  47   3      497.87     1058.65    247.18 o
  -1  47   3     1887.65     1805.23    299.94 o
   0  47   3        4.14      520.93    225.82 o
   1  47   3     1995.91     1863.81    439.36 o
   2  47   3     1770.57     1523.58    381.31 o
   3  47   3       18.76      272.27    171.18 o
   4  47   3     4364.80     3944.67    551.06 o
  -5  48   3      532.85      557.12    198.67 o
  -4  48   3     5693.72     5648.29    585.53 o
  -3  48   3       13.79      213.15    137.66 o
  -2  48   3     3260.19     3787.22    424.60 o
  -1  48   3      374.92      429.54    166.07 o
   0  48   3     5756.91     5341.26    594.79 o
   1  48   3       16.53      269.96    213.07 o
   2  48   3      508.42      528.45    245.47 o
   3  48   3     5529.31     5145.84    496.78 o
   4  48   3      389.63      567.47    274.80 o
  -4  49   3      903.90     1225.15    296.11 o
  -3  49   3     2745.80     2540.66    358.42 o
  -2  49   3      559.44      368.36    145.82 o
  -1  49   3     1230.68     1212.63    354.99 o
   0  49   3      719.83     1051.49    298.53 o
   1  49   3     1937.48     1740.53    451.44 o
   2  49   3       84.43      215.06    148.01 o
   3  49   3      938.84     1207.26    290.04 o
   4  49   3      202.55      343.64    155.51 o
  -4  50   3     3842.18     3775.46    477.46 o
  -3  50   3      147.67      157.27    195.88 o
  -2  50   3      763.66      617.08    152.88 o
  -1  50   3      504.71      582.03    261.07 o
   0  50   3     1246.40     1313.95    380.88 o
   1  50   3       10.43        0.77    168.19 o
   2  50   3     3636.03     3255.32    575.78 o
   3  50   3     4616.34     3787.30    532.57 o
  -4  51   3      680.75      794.96    252.16 o
  -3  51   3        0.15     -137.42    229.67 o
  -2  51   3     1181.83     1188.29    243.98 o
  -1  51   3       78.03      337.21    160.36 o
   0  51   3     1137.15     1226.52    292.13 o
   1  51   3     1667.62     1873.07    463.51 o
   2  51   3      339.48       98.22    183.26 o
   3  51   3       24.46       -0.41    169.80 o
  -3  52   3     1917.60     1690.27    303.61 o
  -2  52   3      106.21      312.99    159.50 o
  -1  52   3     4739.85     4558.35    469.71 o
   0  52   3      183.73      467.16    188.30 o
   1  52   3       31.73      530.53    302.24 o
   2  52   3      437.96      586.90    232.71 o
  -3  53   3       29.62     -193.10    372.68 o
  -2  53   3      661.83     1175.90    274.13 o
  -1  53   3     1514.39     1663.73    281.86 o
   0  53   3     1975.25     2012.23    358.42 o
   1  53   3     2463.75     2303.88    516.02 o
   2  53   3       39.69      246.74    227.15 o
  -2  54   3       17.01       47.03    173.77 o
  -1  54   3       97.53       -9.02    143.20 o
   0  54   3     2444.11     2750.30    428.47 o
   1  54   3      410.91      624.24    310.88 o
  -1  55   3     1119.89     1003.13    236.49 o
   0  55   3       14.41      297.31    190.54 o
 -10   0   4      298.03     1356.79    620.25 o
  -8   0   4     6437.10     6144.01    510.20 o
  -6   0   4    21863.58    22350.83    878.32 o
  -4   0   4     2530.41     2070.01    199.58 o
  -2   0   4    86472.26    88340.56   1602.81 o
   0   0   4    13825.71    14398.11    931.54 o
   2   0   4     9293.43     9322.93    368.73 o
   4   0   4    11816.76    11899.77    418.02 o
   6   0   4    10860.54    11654.16    579.19 o
   8   0   4      902.84      797.01    232.91 o
 -10   1   4     2826.24     2906.63    619.98 o
  -9   1   4       56.11      167.24    105.95 o
  -8   1   4      251.68      301.40     90.85 o
  -7   1   4     5020.37     4749.97    321.10 o
  -6   1   4     5932.25     5913.09    321.79 o
  -5   1   4       35.17       20.20     64.11 o
  -4   1   4      503.51      487.53     71.14 o
  -3   1   4    30044.98    31758.61    576.75 o
  -2   1   4    42706.45    43249.81   1074.78 o
  -1   1   4      200.47       69.28    111.76 o
   0   1   4     7333.91     7790.68    272.52 o
   1   1   4     3153.69     3592.93    220.16 o
   2   1   4     7025.73     7213.84    216.52 o
   3   1   4    15668.85    15617.36    320.18 o
   4   1   4     7680.92     7158.29    226.27 o
   5   1   4       24.12       67.05     45.74 o
   6   1   4     5200.06     5650.78    285.29 o
   7   1   4     2237.96     2221.34    188.16 o
   8   1   4      311.58      506.70    143.39 o
   9   1   4       85.33      458.55    191.02 o
 -10   2   4     2203.48     1746.64    486.86 o
  -9   2   4     1050.92     1010.96    182.43 o
  -8   2   4      710.02      624.90    145.66 o
  -7   2   4     2004.78     2034.92    212.00 o
  -6   2   4        0.42      -50.59     78.90 o
  -5   2   4       12.49        4.58     60.64 o
  -4   2   4    11309.27    11238.06    326.98 o
  -3   2   4      134.14      159.91     71.19 o
  -2   2   4    28807.33    30255.40    692.26 o
  -1   2   4      105.14      221.96    118.68 o
   0   2   4       39.11       15.19     45.32 o
   1   2   4      354.15      542.21     81.16 o
   2   2   4     9760.69     9881.07    252.38 o
   3   2   4    18694.48    18887.45    350.80 o
   4   2   4    13433.72    13419.64    314.67 o
   5   2   4     5730.58     4987.76    209.44 o
   6   2   4      258.91      345.19     73.76 o
   7   2   4      984.32     1033.45    136.30 o
   8   2   4     1977.41     2685.57    298.71 o
   9   2   4     2433.24     2721.47    408.46 o
 -10   3   4     4186.65     5155.64    995.29 o
  -9   3   4        8.68       -1.96    111.94 o
  -8   3   4    10060.15     9659.31    451.59 o
  -7   3   4        0.83        5.33     72.10 o
  -6   3   4    15371.41    14858.86    499.86 o
  -5   3   4      190.89       67.27     68.30 o
  -4   3   4     8323.64     9159.24    314.47 o
  -3   3   4     4103.07     4533.69    223.92 o
  -2   3   4    65256.63    65395.38   1068.89 o
  -1   3   4     5948.91     6527.51    262.28 o
   0   3   4    28883.91    30995.12    583.77 o
   1   3   4    12700.51    13264.87    294.83 o
   2   3   4    34554.74    34896.09    472.63 o
   3   3   4      392.74      340.77     48.94 o
   4   3   4        5.56       22.08     45.63 o
   5   3   4       14.51       41.76     45.57 o
   6   3   4      723.66      611.90     94.73 o
   7   3   4     1017.33      915.38    126.77 o
   8   3   4    13646.95    14996.84    647.35 o
   9   3   4     1171.19     1208.50    377.59 o
 -10   4   4      390.03      924.10    427.72 o
  -9   4   4       45.47       78.99     85.15 o
  -8   4   4      409.48      423.23    101.59 o
  -7   4   4     9444.46     8789.27    435.04 o
  -6   4   4     1203.45     1127.28    119.62 o
  -5   4   4      906.95      849.65     96.78 o
  -4   4   4     7121.42     6183.92    260.93 o
  -3   4   4     7433.08     7416.32    289.60 o
  -2   4   4    38615.41    40083.41    671.49 o
  -1   4   4    47567.01    50811.49   1259.88 o
   0   4   4     2195.83     2349.36    169.58 o
   1   4   4      753.70      864.99     79.08 o
   2   4   4    11295.40    11219.92    267.41 o
   3   4   4     1404.95     1531.86    106.43 o
   4   4   4    11803.22    12019.27    321.35 o
   5   4   4     2058.49     1998.61    138.18 o
   6   4   4      103.99      261.96     98.88 o
   7   4   4        3.22      178.45     60.34 o
   8   4   4        1.19      441.34    227.06 o
   9   4   4     4912.43     5541.50    799.71 o
 -10   5   4     2223.83     1967.71    484.39 o
  -9   5   4        8.72       81.32    105.59 o
  -8   5   4       22.48      -77.48     77.48 o
  -7   5   4     7598.05     7541.23    379.68 o
  -6   5   4      305.80      344.30    109.17 o
  -5   5   4      624.89      543.43     83.02 o
  -4   5   4      408.74      361.09     69.06 o
  -3   5   4      757.48      569.74     78.08 o
  -2   5   4    44670.08    45743.04    714.30 o
  -1   5   4    11279.75    10798.13    403.76 o
   0   5   4    17788.48    17533.09    505.74 o
   1   5   4      222.20      228.62     42.67 o
   2   5   4     1404.42     1212.10     82.95 o
   3   5   4     9459.82     9502.10    259.47 o
   4   5   4      244.36      231.14     54.79 o
   5   5   4      306.25      305.93     60.77 o
   6   5   4     4206.19     4287.76    231.19 o
   7   5   4      793.79      879.29    125.16 o
   8   5   4     1251.32     1293.55    251.26 o
   9   5   4      169.61      816.46    319.19 o
 -10   6   4      686.60      332.99    241.47 o
  -9   6   4        0.10      -70.89    202.01 o
  -8   6   4     6335.53     5879.89    361.27 o
  -7   6   4       81.80      174.59     82.15 o
  -6   6   4    18558.01    18511.31    524.47 o
  -5   6   4      485.87      458.78     76.18 o
  -4   6   4       13.36      -28.02     59.96 o
  -3   6   4    12946.13    12607.68    324.65 o
  -2   6   4    19085.33    18949.07    455.00 o
  -1   6   4    12660.90    14169.97    462.18 o
   0   6   4   128771.52   131724.05   1989.85 o
   1   6   4       53.18       41.01     30.82 o
   2   6   4    16400.98    15637.89    286.82 o
   3   6   4     7270.35     7197.34    226.87 o
   4   6   4     6979.86     7015.07    251.36 o
   5   6   4     1291.17     1179.39    104.16 o
   6   6   4     6196.08     6526.62    298.84 o
   7   6   4     1800.46     1968.60    184.96 o
   8   6   4      555.86      363.10    161.92 o
   9   6   4       89.52      337.59    281.92 o
 -10   7   4     1704.50     2349.34    587.37 o
  -9   7   4      466.93      363.25    139.02 o
  -8   7   4      119.33      226.74     85.44 o
  -7   7   4     1594.11     1519.01    153.34 o
  -6   7   4    19376.13    19497.25    537.37 o
  -5   7   4     2464.26     2589.62    174.93 o
  -4   7   4     7862.23     7232.54    288.79 o
  -3   7   4     1412.05     1414.47    108.68 o
  -2   7   4     3601.01     3513.36    183.57 o
  -1   7   4     7431.93     7504.41    341.85 o
   0   7   4     5253.60     5812.20    269.70 o
   1   7   4      168.79      147.41     35.40 o
   2   7   4       60.93      105.39     36.42 o
   3   7   4     1638.77     1602.49    104.44 o
   4   7   4    28402.81    27851.83    488.22 o
   5   7   4     1398.04     1433.46    121.48 o
   6   7   4     5199.05     5808.50    280.26 o
   7   7   4     4254.33     4610.79    275.89 o
   8   7   4     1224.83     1200.23    283.76 o
   9   7   4      208.98      601.59    296.16 o
 -10   8   4     5171.23     4848.46    737.28 o
  -9   8   4       18.76     -111.83    124.76 o
  -8   8   4     1339.97     1582.97    178.48 o
  -7   8   4     1386.42     1405.84    155.54 o
  -6   8   4     3970.63     4142.81    255.85 o
  -5   8   4      366.29      401.50     60.27 o
  -4   8   4     9356.30     8417.97    294.98 o
  -3   8   4       96.81       33.87     44.83 o
  -2   8   4     9567.63     9536.36    302.21 o
  -1   8   4    25459.66    26030.96   1358.18 o
   0   8   4      110.67      159.54    117.91 o
   1   8   4      312.95      221.49     49.88 o
   2   8   4      450.63      457.49     52.82 o
   3   8   4     1393.21     1304.74    102.75 o
   4   8   4    19604.08    19241.07    405.04 o
   5   8   4     1595.26     1609.80    125.95 o
   6   8   4     3078.87     2593.73    183.53 o
   7   8   4     4980.00     5193.06    298.79 o
   8   8   4     4936.58     5302.86    587.16 o
   9   8   4        2.20      112.76    275.76 o
 -10   9   4     1624.60     1800.88    366.37 o
  -9   9   4     3181.01     2642.32    366.08 o
  -8   9   4     5042.67     5066.06    330.47 o
  -7   9   4      115.49       17.00     51.06 o
  -6   9   4     4694.38     4644.04    258.18 o
  -5   9   4      985.72      924.63     99.46 o
  -4   9   4      968.93      982.37     98.31 o
  -3   9   4     1182.65     1100.94     99.83 o
  -2   9   4     4474.75     4168.46    185.84 o
  -1   9   4     3744.67     3782.61    175.84 o
   0   9   4     2802.36     2748.05    311.75 o
   1   9   4     4974.58     4501.39    257.52 o
   2   9   4     1702.30     1629.21    101.55 o
   3   9   4     4054.80     4107.94    163.00 o
   4   9   4     1296.23     1293.63    108.80 o
   5   9   4       67.54       44.13     45.66 o
   6   9   4        9.50       20.08     49.09 o
   7   9   4      511.11      509.06    105.77 o
   8   9   4     3653.28     3710.99    484.44 o
   9   9   4      798.22      836.22    229.83 o
 -10  10   4     1047.01      890.84    262.42 o
  -9  10   4      279.91      426.52    185.20 o
  -8  10   4      688.72      748.23    180.75 o
  -7  10   4      160.23       85.06     61.38 o
  -6  10   4     3227.31     2926.20    198.60 o
  -5  10   4     9155.58     9103.26    285.99 o
  -4  10   4     3322.10     3145.27    174.68 o
  -3  10   4    11245.57    11424.91    339.84 o
  -2  10   4    19576.08    18524.57    387.50 o
  -1  10   4     4844.07     4769.22    186.15 o
   0  10   4    13215.78    14040.09    568.36 o
   1  10   4      678.73      902.96    128.47 o
   2  10   4     2493.77     2344.04    130.36 o
   3  10   4    14053.62    14439.04    300.69 o
   4  10   4     3592.34     3420.57    167.92 o
   5  10   4     2657.28     2708.14    163.83 o
   6  10   4      392.97      320.72     97.11 o
   7  10   4       97.43       79.40     32.33 o
   8  10   4     1650.75     2197.22    395.54 o
 -10  11   4     2787.98     2660.54    442.48 o
  -9  11   4      679.38      584.42    248.95 o
  -8  11   4      379.23      399.53    198.32 o
  -7  11   4      577.22      443.60     83.75 o
  -6  11   4     3677.87     3922.09    287.96 o
  -5  11   4      445.44      435.39     67.32 o
  -4  11   4       78.62       -2.96     45.48 o
  -3  11   4     3970.08     4181.55    209.65 o
  -2  11   4    10890.28    10525.98    298.39 o
  -1  11   4      993.77     1099.59    113.46 o
   0  11   4       41.40       60.73     88.95 o
   1  11   4     2546.96     2538.99    202.41 o
   2  11   4     4336.33     4336.25    177.78 o
   3  11   4      132.18       96.63     45.81 o
   4  11   4      115.39      106.79     40.92 o
   5  11   4      144.46      125.46     87.67 o
   6  11   4     1197.85     1260.72    137.41 o
   7  11   4       31.63      225.05     92.54 o
   8  11   4      163.31      158.76    191.11 o
 -10  12   4     1552.59     1636.77    389.58 o
  -9  12   4      512.78      224.91    157.24 o
  -8  12   4     2357.27     2506.48    276.19 o
  -7  12   4      333.85      205.62     84.38 o
  -6  12   4    14191.99    14468.62    441.53 o
  -5  12   4      797.21      788.92     88.59 o
  -4  12   4     3064.15     2921.34    169.98 o
  -3  12   4      592.01      470.47     65.09 o
  -2  12   4     4421.67     4690.06    218.65 o
  -1  12   4     6768.85     7288.47    237.25 o
   0  12   4   107540.45   113678.61   1641.04 o
   1  12   4     7797.90     7388.98    344.52 o
   2  12   4    17017.52    15855.89    354.76 o
   3  12   4      152.22      180.86     68.18 o
   4  12   4      217.67      303.64     85.87 o
   5  12   4     1470.99     1372.88    125.46 o
   6  12   4     5196.91     5275.24    335.24 o
   7  12   4     2737.01     2758.10    277.15 o
   8  12   4      703.43      628.89    194.30 o
  -9  13   4      172.59      240.70    189.27 o
  -8  13   4       67.78       77.61     83.18 o
  -7  13   4      314.96      184.56     62.09 o
  -6  13   4     7434.80     7328.95    297.06 o
  -5  13   4     5962.74     5767.65    210.85 o
  -4  13   4     3781.96     3734.01    205.87 o
  -3  13   4     1599.09     1682.88    139.67 o
  -2  13   4        3.64      -15.87     52.03 o
  -1  13   4    15335.79    16168.97    361.46 o
   0  13   4     6122.56     6839.01    411.42 o
   1  13   4      111.35      289.44     93.73 o
   2  13   4     1677.33     1539.77    111.24 o
   3  13   4    17470.14    17632.63    357.58 o
   4  13   4     9626.23    10004.47    290.76 o
   5  13   4      918.12     1054.49    102.65 o
   6  13   4      939.39     1094.53    161.75 o
   7  13   4     3262.82     3254.25    335.38 o
   8  13   4      430.64      232.70    117.26 o
  -9  14   4      891.30     1077.47    435.43 o
  -8  14   4        5.76      -14.68    144.74 o
  -7  14   4     6525.43     5931.86    363.57 o
  -6  14   4       22.35      292.80    129.58 o
  -5  14   4      692.95      819.83     97.55 o
  -4  14   4    25355.16    24218.66    492.16 o
  -3  14   4      520.26      505.75     74.17 o
  -2  14   4     3907.42     3307.57    190.64 o
  -1  14   4     5173.44     5302.43    241.81 o
   0  14   4     9313.79     9787.39    429.88 o
   1  14   4    13704.79    13991.43    490.23 o
   2  14   4      891.61      621.71     73.01 o
   3  14   4     2143.81     2159.12    128.27 o
   4  14   4    18665.41    18299.90    391.35 o
   5  14   4        7.07      -55.98     55.98 o
   6  14   4      589.54      815.01    126.98 o
   7  14   4     3161.26     2944.44    410.54 o
   8  14   4      397.12     1314.64    364.69 o
  -9  15   4     4680.38     5160.02    630.51 o
  -8  15   4     1516.00     1236.44    419.37 o
  -7  15   4     1084.21     1217.72    241.90 o
  -6  15   4    13489.08    12967.10    347.53 o
  -5  15   4     7037.20     6690.23    261.93 o
  -4  15   4     1051.41     1060.83    127.68 o
  -3  15   4     8233.51     8201.40    298.87 o
  -2  15   4    18862.33    18740.27    446.48 o
  -1  15   4    32767.89    33436.17    709.91 o
   0  15   4     8127.87     8531.97    216.02 o
   1  15   4     1927.44     2144.03    197.04 o
   2  15   4     2724.73     2533.58    144.35 o
   3  15   4     4464.31     4610.35    192.71 o
   4  15   4     6246.93     5839.91    222.36 o
   5  15   4      334.27      209.03     68.30 o
   6  15   4     2557.94     2475.46    216.12 o
   7  15   4       27.38       63.30    167.91 o
   8  15   4     7575.26     7823.25    731.96 o
  -9  16   4     4310.04     4382.10    583.94 o
  -8  16   4     3048.16     3303.39    464.12 o
  -7  16   4      270.99       36.53    106.34 o
  -6  16   4       73.68      158.98     54.01 o
  -5  16   4      489.58      636.56    109.65 o
  -4  16   4       12.33      -40.97     53.02 o
  -3  16   4     4129.01     4028.52    208.27 o
  -2  16   4      203.41      133.98     62.28 o
  -1  16   4     6944.48     7557.78    289.00 o
   0  16   4     9020.03     9062.22    238.75 o
   1  16   4      178.57      298.52     52.67 o
   2  16   4    20743.04    20266.88    483.01 o
   3  16   4    10513.43    10029.33    283.04 o
   4  16   4        9.00      109.57     76.82 o
   5  16   4     7055.66     6772.21    348.37 o
   6  16   4      182.86      182.79     80.66 o
   7  16   4      208.35      151.49    159.85 o
   8  16   4     2169.31     2409.86    407.86 o
  -9  17   4      357.79      350.99    187.33 o
  -8  17   4     1488.17     1408.95    332.11 o
  -7  17   4      437.57      155.67    110.14 o
  -6  17   4     8078.35     7482.44    490.63 o
  -5  17   4    12165.40    11265.07    342.07 o
  -4  17   4      184.14      239.32     65.89 o
  -3  17   4     3343.90     3070.60    181.13 o
  -2  17   4       57.51      -22.41     62.63 o
  -1  17   4     2607.50     2616.20    176.49 o
   0  17   4     2105.99     2145.76    127.55 o
   1  17   4      404.93      390.67    116.17 o
   2  17   4     2302.29     2235.74    167.54 o
   3  17   4     6060.93     6449.49    251.34 o
   4  17   4    11326.80    11044.85    390.30 o
   5  17   4       39.79       55.18     80.21 o
   6  17   4     2100.12     2444.32    209.10 o
   7  17   4      402.11     1039.87    280.64 o
   8  17   4       43.18      188.10    206.81 o
  -9  18   4       57.26      136.03    141.71 o
  -8  18   4      191.76      320.71    183.82 o
  -7  18   4     1241.51     1008.63    221.19 o
  -6  18   4     8192.98     7279.33    476.88 o
  -5  18   4     6819.11     7064.09    297.04 o
  -4  18   4     3070.47     3003.18    177.37 o
  -3  18   4      100.72       74.87     48.90 o
  -2  18   4    66306.82    64002.02    866.15 o
  -1  18   4    13823.40    14655.96    417.82 o
   0  18   4    15586.83    14366.31    346.09 o
   1  18   4     9690.19     9658.74    518.62 o
   2  18   4    13138.26    12236.10    391.80 o
   3  18   4       56.90       53.51     58.33 o
   4  18   4      462.39      395.89    177.36 o
   5  18   4      131.14       94.69     51.86 o
   6  18   4    13225.06    11814.07    461.63 o
   7  18   4     4155.94     4050.80    496.82 o
   8  18   4     1712.79     1778.40    346.07 o
  -9  19   4     1961.00     2189.63    433.77 o
  -8  19   4      442.71      273.05    160.23 o
  -7  19   4     1629.08     1748.07    300.42 o
  -6  19   4     6438.19     6534.12    363.32 o
  -5  19   4     7911.67     7375.70    278.95 o
  -4  19   4     2312.58     2624.28    252.06 o
  -3  19   4      569.68      778.98    112.13 o
  -2  19   4     3587.91     3770.50    257.15 o
  -1  19   4    17081.10    16767.34    430.87 o
   0  19   4     3988.69     4035.30    192.81 o
   1  19   4       99.57      221.69     88.94 o
   2  19   4     1343.68     1629.95    264.51 o
   3  19   4     3629.89     4319.37    328.21 o
   4  19   4    13541.48    13143.13    355.06 o
   5  19   4      154.05      130.97     52.44 o
   6  19   4     1269.65     1492.91    265.07 o
   7  19   4     1436.62     1481.02    329.64 o
   8  19   4      409.71      387.63    198.94 o
  -9  20   4     1737.88     2097.53    424.54 o
  -8  20   4       62.23      136.29    207.54 o
  -7  20   4     2951.81     3394.32    362.87 o
  -6  20   4     2639.30     3775.72    452.73 o
  -5  20   4      935.77     1107.21    129.27 o
  -4  20   4     8086.48     8692.89    354.23 o
  -3  20   4     7015.39     6757.66    276.24 o
  -2  20   4    21766.69    20923.93    530.23 o
  -1  20   4     1224.98     1621.50    268.04 o
   0  20   4     1881.39     2186.09    227.31 o
   1  20   4     1309.74     1233.12    193.59 o
   2  20   4    42797.90    41940.81    750.67 o
   3  20   4    17771.87    17335.64    428.56 o
   4  20   4     4833.83     5045.66    233.45 o
   5  20   4      247.05      274.84     57.11 o
   6  20   4      388.73      762.25    228.89 o
   7  20   4     1434.46     1561.59    319.35 o
   8  20   4       43.29      641.88    303.02 o
  -9  21   4     4081.34     4302.95    591.07 o
  -8  21   4     3930.08     4069.79    455.98 o
  -7  21   4     3013.61     2760.14    325.50 o
  -6  21   4    15197.26    14210.50    527.21 o
  -5  21   4     2594.75     2422.47    168.00 o
  -4  21   4    11262.29    10735.07    345.86 o
  -3  21   4     2522.44     2758.45    222.32 o
  -2  21   4     3767.36     4391.30    525.36 o
  -1  21   4     9600.03     9328.53    332.12 o
   0  21   4    20861.18    20759.73    446.18 o
   1  21   4     3138.86     3417.24    330.19 o
   2  21   4     9203.91     9490.42    434.70 o
   3  21   4      304.21     1485.11    581.83 o
   4  21   4     7074.69     6826.37    288.07 o
   5  21   4       57.69       59.74     43.94 o
   6  21   4     6412.45     6314.76    477.89 o
   7  21   4     4300.05     3832.78    492.09 o
   8  21   4    11583.30    11617.67    901.69 o
  -9  22   4      291.91      642.34    407.92 o
  -8  22   4     1032.44     1473.11    330.71 o
  -7  22   4      379.05      324.76    142.37 o
  -6  22   4     1084.64     3312.41   1182.99 o
  -4  22   4     1482.19     1621.45    138.49 o
  -3  22   4     5503.78     5456.63    273.92 o
  -2  22   4     4202.85     4406.59    253.54 o
  -1  22   4     2254.60     2052.94    160.44 o
   0  22   4     4199.59     4683.51    221.21 o
   1  22   4     2106.29     2576.87    290.98 o
   2  22   4    12055.76    12212.41    420.03 o
   3  22   4    25765.80    24188.18    520.69 o
   4  22   4       27.37        7.96     49.24 o
   5  22   4     1024.84     1108.91    271.90 o
   6  22   4       80.50      183.30    106.75 o
   7  22   4       46.13        9.67    191.16 o
   8  22   4      358.32      958.41    312.15 o
  -9  23   4      621.07      202.79    258.30 o
  -8  23   4     2263.19     2432.75    356.52 o
  -7  23   4     2778.20     2868.51    333.74 o
  -6  23   4     5014.89     5196.56    323.88 o
  -5  23   4    21665.28    20898.48    529.50 o
  -4  23   4      479.69      746.74    195.84 o
  -3  23   4       25.20      482.59    342.27 o
  -2  23   4      462.24    10938.30   3979.97 o
  -1  23   4       74.06      145.23    218.07 o
   0  23   4       63.77      325.58     97.74 o
   1  23   4     1823.72     1929.95    265.94 o
   2  23   4        4.74       95.00    170.92 o
   3  23   4     2290.48     2657.53    301.82 o
   4  23   4     2615.23     2556.60    179.96 o
   5  23   4    10121.13     9229.03    303.56 o
   6  23   4      251.20      601.18    177.39 o
   7  23   4     2399.25     4093.88    525.36 o
   8  23   4        2.96      239.00    198.21 o
  -9  24   4      283.49      249.13    185.97 o
  -8  24   4      299.32      507.43    217.17 o
  -7  24   4      559.77      713.87    189.53 o
  -6  24   4     3931.60     3873.11    298.20 o
  -5  24   4     2495.17     2606.90    315.93 o
  -4  24   4     6401.16     6101.42    320.47 o
  -3  24   4    12728.16    12771.95    426.51 o
  -2  24   4    81215.89    77415.00   1251.47 o
  -1  24   4    45763.71    45151.41    777.40 o
   0  24   4    14974.19    14551.59    481.37 o
   1  24   4    12951.44    12287.15    642.58 o
   2  24   4    32087.99    31087.72    868.42 o
   3  24   4       12.07      115.14    113.74 o
   4  24   4      808.36      859.77    105.98 o
   5  24   4     1142.32     1053.64    149.49 o
   6  24   4     8035.48     8274.80    510.83 o
   7  24   4     6548.48     7091.84    671.68 o
   8  24   4     1506.37     1673.59    341.03 o
  -9  25   4     1245.16     1033.74    317.10 o
  -8  25   4     1144.49      943.16    270.86 o
  -7  25   4     1246.29     1037.15    213.29 o
  -6  25   4     2637.20     3130.33    329.47 o
  -5  25   4     1227.65     1059.45    126.20 o
  -4  25   4        9.63      110.77     80.28 o
  -3  25   4       78.36      606.32    404.03 o
  -1  25   4     7146.80     8064.59    384.78 o
   0  25   4       14.96      112.84    114.65 o
   1  25   4     1085.74     1243.71    207.32 o
   2  25   4     2552.83     2986.98    494.15 o
   3  25   4      348.19      477.72    150.00 o
   4  25   4     2453.30     2339.49    177.36 o
   5  25   4      444.92      418.17     67.32 o
   6  25   4     1062.82     2203.03    310.39 o
   7  25   4     1281.16     1608.32    339.08 o
   8  25   4        1.63      192.42    147.74 o
  -9  26   4      626.93      567.40    265.96 o
  -8  26   4      434.59      348.09    168.04 o
  -7  26   4      670.63     1580.54    608.45 o
  -6  26   4     2442.98     2779.67    243.58 o
  -5  26   4     1850.17     1843.16    173.04 o
  -4  26   4      422.26      401.39     73.57 o
  -3  26   4     7890.12     7631.73    346.01 o
  -2  26   4    13662.80    13465.87    439.54 o
  -1  26   4     5050.27     5949.73    299.85 o
   0  26   4      551.23      486.26     90.12 o
   1  26   4     2740.13     2812.43    280.55 o
   2  26   4    26077.96    24931.34    740.34 o
   3  26   4    22541.61    22878.10    589.21 o
   4  26   4     1625.94     1576.79    151.33 o
   5  26   4     1016.82      956.26    183.83 o
   6  26   4      569.45      794.77    184.76 o
   7  26   4     2422.35     4436.38    998.80 o
  -8  27   4     2036.29     2027.89    291.51 o
  -7  27   4     6919.98     6262.13    499.09 o
  -6  27   4     2452.95     2199.60    238.07 o
  -5  27   4      183.46      222.58     89.95 o
  -4  27   4       13.71       61.69     48.64 o
  -3  27   4     7659.93     7927.16    358.85 o
  -2  27   4     1618.83     1928.88    178.10 o
  -1  27   4     5315.59     5497.10    286.95 o
   0  27   4       13.67      -27.10     53.82 o
   1  27   4     1092.71     1386.33    212.61 o
   2  27   4       56.16       11.15    124.98 o
   3  27   4    12277.94    12445.46    501.55 o
   4  27   4     4727.03     4865.87    262.83 o
   5  27   4       20.01        9.65     49.46 o
   6  27   4      683.36      757.60    168.01 o
   7  27   4     9701.95    10159.41    809.48 o
  -8  28   4      237.16      253.29    214.13 o
  -7  28   4      159.69      211.45    166.50 o
  -6  28   4      660.21      837.84    181.45 o
  -5  28   4     2359.52     2948.71    515.37 o
  -4  28   4      254.49      220.76     86.10 o
  -3  28   4    10433.77    10059.55    429.54 o
  -2  28   4        5.82       27.71     58.40 o
  -1  28   4      125.85      733.90    325.72 o
   0  28   4        9.53       56.34     74.27 o
   1  28   4     5394.44     5609.49    410.31 o
   2  28   4      583.85      393.39    199.81 o
   3  28   4    21838.38    21427.61    589.96 o
   4  28   4      375.69      487.37    183.40 o
   5  28   4     1851.77     1505.20    133.19 o
   6  28   4      994.01     1178.94    254.28 o
   7  28   4      313.35      430.38    227.42 o
  -8  29   4       17.74      346.70    196.31 o
  -7  29   4     1095.99     1507.32    292.19 o
  -6  29   4     2962.30     3141.91    285.21 o
  -5  29   4    11114.35    10735.77    436.88 o
  -4  29   4      805.76      828.15    123.63 o
  -3  29   4     3104.88     3568.41    268.81 o
  -2  29   4      431.72      582.04    102.28 o
  -1  29   4    11411.57    13033.58    580.95 o
   0  29   4     1899.53     2192.64    211.87 o
   1  29   4     1556.07     1733.76    265.06 o
   2  29   4      189.97      371.93    331.99 o
   3  29   4     4233.45     5295.37    542.91 o
   4  29   4     1304.48     1511.07    156.66 o
   5  29   4      913.12      885.91     95.82 o
   6  29   4      755.84      818.92    204.86 o
   7  29   4      108.16      467.71    213.40 o
  -8  30   4       98.85      312.69    467.70 o
  -7  30   4     1558.54     1467.77    261.56 o
  -6  30   4     2146.85     2372.59    246.69 o
  -5  30   4     2856.31     3781.68    553.31 o
  -4  30   4      758.44      777.13    110.05 o
  -3  30   4     5564.25     5194.97    316.69 o
  -2  30   4     5988.16     5830.27    285.37 o
  -1  30   4    41830.54    40130.57    774.34 o
   0  30   4     1520.59     1269.62    195.24 o
   1  30   4    16635.37    16057.71    712.79 o
   2  30   4    11702.63    11011.46    564.10 o
   3  30   4        4.75      181.68    103.76 o
   4  30   4     2581.69     2566.97    204.23 o
   5  30   4       38.71      -44.29     57.11 o
   6  30   4      934.41      845.66    192.69 o
   7  30   4     2741.65     3051.76    392.61 o
  -8  31   4      562.79      176.25    119.34 o
  -7  31   4      316.16      398.92    159.10 o
  -6  31   4       90.28       31.71    205.75 o
  -5  31   4     4496.74     4840.20    300.92 o
  -4  31   4      527.63      522.81    100.15 o
  -3  31   4       37.77      160.74     86.53 o
  -2  31   4       67.40      538.24    249.83 o
  -1  31   4    13246.86    14837.71    581.87 o
   0  31   4      326.21      228.53    101.63 o
   1  31   4     2421.99     2772.19    356.20 o
   2  31   4       30.43      180.00    165.56 o
   3  31   4     1334.31     1669.34    231.61 o
   4  31   4      306.01      667.66    248.07 o
   5  31   4     1433.36     1164.30    220.92 o
   6  31   4       27.45      282.86    248.31 o
   7  31   4      266.10      490.17    203.81 o
  -8  32   4      725.91      331.33    154.86 o
  -7  32   4     1065.23     1777.47    412.57 o
  -6  32   4      527.89      463.55    197.69 o
  -5  32   4     1300.65     1935.63    337.09 o
  -4  32   4      953.26     1156.85    202.54 o
  -3  32   4     1589.96     1813.46    194.81 o
  -2  32   4     7363.90     7419.13    349.72 o
  -1  32   4      844.20     1511.28    170.23 o
   0  32   4     2410.20     2310.20    275.39 o
   1  32   4      165.41      325.89    143.41 o
   2  32   4     1978.81     1945.94    247.36 o
   3  32   4    15986.86    15688.89    616.18 o
   4  32   4     4086.17     3995.26    255.30 o
   5  32   4      484.59      330.89    139.81 o
   6  32   4     5673.59     5606.68    509.77 o
   7  32   4      692.01      736.55    273.85 o
  -8  33   4       10.59      109.30    167.61 o
  -7  33   4     5291.02     5737.83    577.34 o
  -6  33   4     3178.84     3502.25    424.27 o
  -5  33   4     5280.52     5317.32    328.24 o
  -4  33   4     5062.40     4982.04    334.32 o
  -3  33   4     3101.35     3108.45    261.04 o
  -1  33   4     2687.06     2863.63    218.15 o
   0  33   4      666.42      535.50    101.97 o
   1  33   4     1151.04      822.58    217.59 o
   2  33   4      350.51      626.51    169.94 o
   3  33   4     2276.02     3664.42    434.13 o
   4  33   4     1148.72     1334.48    178.45 o
   5  33   4      257.17      296.71    167.22 o
   6  33   4      374.71      716.35    233.08 o
   7  33   4     2222.23     2581.92    476.97 o
  -8  34   4       99.06      -12.24    135.23 o
  -7  34   4       86.54      525.23    276.73 o
  -6  34   4      260.24     1075.94    305.93 o
  -5  34   4      247.80     1341.24    485.00 o
  -4  34   4     5835.13     5691.15    357.68 o
  -3  34   4     3120.65     3826.29    289.17 o
  -2  34   4     4171.80     4294.52    296.00 o
  -1  34   4     5026.77     5948.25    345.13 o
   0  34   4     1323.71     1105.14    161.39 o
   1  34   4      239.09       86.49    203.76 o
   2  34   4     3567.73     3220.75    328.28 o
   3  34   4     6412.88     6446.93    407.00 o
   4  34   4     1642.79     1485.33    161.91 o
   5  34   4      875.10      876.42    298.67 o
   6  34   4      100.26       71.03    155.20 o
   7  34   4        2.56      338.59    173.54 o
  -7  35   4     1289.33     1481.95    339.79 o
  -6  35   4     2754.65     2721.20    391.08 o
  -5  35   4     9221.10     8862.34    436.55 o
  -4  35   4      424.57      572.51    141.05 o
  -3  35   4     8230.76     8086.64    423.20 o
  -2  35   4     3284.26     3826.40    294.54 o
  -1  35   4    10175.38    10112.26    449.91 o
   0  35   4     1029.41     1382.62    218.70 o
   1  35   4      608.64      803.70    230.01 o
   2  35   4     4534.90     4447.57    394.04 o
   3  35   4     3063.16     3204.15    293.16 o
   4  35   4      426.51      307.56     84.20 o
   5  35   4      953.95      632.88    301.97 o
   6  35   4        1.38      -15.93    180.52 o
  -7  36   4     2446.80     2404.15    382.48 o
  -6  36   4      307.83      496.74    219.71 o
  -5  36   4     2550.57     2948.77    264.15 o
  -4  36   4      958.31     1238.12    182.83 o
  -3  36   4     2220.57     2644.71    252.30 o
  -2  36   4     8854.24     8562.37    431.06 o
  -1  36   4     4112.11     4570.26    309.79 o
   0  36   4     2512.36     2523.59    274.37 o
   1  36   4     8150.78     7258.99    589.74 o
   2  36   4     3017.78     3134.47    343.78 o
   3  36   4        2.40       32.81    113.94 o
   4  36   4      830.28      843.39    143.01 o
   5  36   4      115.34       86.86    104.46 o
   6  36   4       87.08      -15.29    267.39 o
  -7  37   4     1347.34     1483.28    312.41 o
  -6  37   4      562.00      977.55    265.51 o
  -5  37   4      452.04      786.16    171.22 o
  -4  37   4     1974.04     1752.45    196.58 o
  -3  37   4       69.75      344.17    129.62 o
  -2  37   4      750.74     1153.15    176.79 o
  -1  37   4     3378.19     4243.52    300.82 o
   0  37   4      447.78      837.85    268.80 o
   1  37   4       10.54      255.22    145.16 o
   2  37   4      795.27      963.81    205.11 o
   3  37   4     5160.03     5354.89    392.64 o
   4  37   4      813.78      828.62    214.19 o
   5  37   4      523.95      479.78    200.12 o
   6  37   4      201.76      399.80    334.78 o
  -7  38   4     1040.75     1344.70    318.34 o
  -6  38   4     3345.06     3429.63    444.44 o
  -5  38   4     2584.76     2464.28    265.79 o
  -4  38   4       12.45       33.02     79.86 o
  -3  38   4     5477.38     5870.94    381.38 o
  -2  38   4     2786.19     2983.55    262.77 o
  -1  38   4     5431.15     6066.48    387.52 o
   0  38   4     2561.64     2683.46    340.93 o
   1  38   4      298.37      294.52    153.18 o
   2  38   4     2834.03     3343.90    343.30 o
   3  38   4     7270.17     7178.64    451.10 o
   4  38   4     4168.27     3726.09    357.82 o
   5  38   4      521.07      616.19    220.63 o
   6  38   4     1630.92     2444.42    658.40 o
  -7  39   4     2223.24     2271.37    386.93 o
  -6  39   4     3142.46     4050.23    477.26 o
  -5  39   4      868.75     1142.24    191.31 o
  -4  39   4      127.50       89.22     82.30 o
  -3  39   4     4758.29     4756.76    349.32 o
  -2  39   4      501.00      447.00    126.00 o
  -1  39   4     1195.47     1631.28    214.85 o
   0  39   4     1465.52     1418.53    256.81 o
   1  39   4       51.01     -124.74    124.74 o
   2  39   4      266.69      601.02    168.88 o
   3  39   4     1915.49     2337.79    272.44 o
   4  39   4      465.96      792.72    225.99 o
   5  39   4       57.61      366.96    186.95 o
   6  39   4     4792.86     5436.32    674.69 o
  -7  40   4      416.38     1378.38    329.62 o
  -6  40   4       56.00      225.78    242.07 o
  -5  40   4      107.93      413.12    160.76 o
  -4  40   4      335.89      606.81    145.07 o
  -3  40   4     1161.65     1304.90    242.42 o
  -2  40   4     1905.10     1502.01    188.06 o
  -1  40   4     1763.00     1951.48    231.95 o
   0  40   4     2569.23     2865.39    357.44 o
   1  40   4      742.51      612.82    195.18 o
   2  40   4     2077.41     2375.65    312.86 o
   3  40   4     3865.45     3904.70    346.35 o
   4  40   4      468.83      591.43    236.55 o
   5  40   4       90.49       96.41    155.15 o
   6  40   4       32.70      857.73    322.58 o
  -6  41   4        1.26       58.56    142.79 o
  -5  41   4     5262.06     5434.11    565.87 o
  -4  41   4     1151.07     1450.93    207.47 o
  -3  41   4     1976.10     2056.47    262.68 o
  -2  41   4       99.19      380.66    155.87 o
  -1  41   4     3161.41     3845.45    337.00 o
   0  41   4      333.22      420.91    164.55 o
   1  41   4        6.35      144.66    202.45 o
   2  41   4     5687.20     4765.89    435.64 o
   3  41   4     4151.52     4434.95    434.98 o
   4  41   4     2171.94     2034.61    386.32 o
   5  41   4     3469.00     3079.12    504.46 o
  -6  42   4     1840.54     1419.34    294.51 o
  -5  42   4     3368.64     3716.47    455.44 o
  -4  42   4     2648.94     2484.47    297.85 o
  -3  42   4     3241.53     3752.33    519.61 o
  -2  42   4     5699.39     5476.39    414.06 o
  -1  42   4    13194.56    12944.52    611.68 o
   0  42   4      596.31      747.97    171.71 o
   1  42   4     4951.93     5091.68    675.89 o
   2  42   4      256.51      764.10    220.61 o
   3  42   4      230.74      546.04    183.52 o
   4  42   4      346.45      624.53    225.76 o
   5  42   4     2319.64     2505.77    471.07 o
  -6  43   4      436.63      953.31    275.22 o
  -5  43   4        9.51      664.22    248.94 o
  -4  43   4      111.80      105.32     97.90 o
  -3  43   4     5664.62     6012.13    514.02 o
  -2  43   4     2793.72     2781.45    301.08 o
  -1  43   4      104.56      842.14    204.58 o
   0  43   4     1794.66     2166.22    270.19 o
   1  43   4     2252.36     2557.70    624.04 o
   2  43   4     5144.41     4703.60    446.70 o
   3  43   4      769.55     1103.32    253.07 o
   4  43   4      371.86      123.04    156.41 o
   5  43   4       34.41      -61.00    166.03 o
  -6  44   4     2537.44     2768.59    431.50 o
  -5  44   4     5607.04     5776.99    580.90 o
  -4  44   4     1069.06      976.27    188.36 o
  -3  44   4     1346.25     1685.96    295.77 o
  -2  44   4       90.61       59.02    100.53 o
  -1  44   4     1957.30     2074.85    281.34 o
   0  44   4     1434.92     1792.81    250.47 o
   1  44   4     8125.28     7958.69    863.39 o
   2  44   4     1197.16     1101.70    347.55 o
   3  44   4     8212.17     7875.37    589.47 o
   4  44   4      796.85      553.57    344.15 o
   5  44   4      206.56      546.63    234.70 o
  -6  45   4     2693.68     2954.73    445.34 o
  -5  45   4      750.98     1031.10    248.98 o
  -4  45   4      250.13      245.65    155.98 o
  -3  45   4     1167.31      956.71    205.06 o
  -2  45   4       26.15     -103.96    114.48 o
  -1  45   4      306.70      217.14     97.76 o
   0  45   4       13.27      564.39    239.26 o
   1  45   4      407.04      915.15    315.73 o
   2  45   4      431.25      777.56    248.19 o
   3  45   4      104.52      379.35    234.72 o
   4  45   4      981.63      855.03    273.94 o
  -5  46   4       46.74      125.19    177.24 o
  -4  46   4      318.36      222.65    142.69 o
  -3  46   4       12.92      117.11    124.75 o
  -2  46   4        1.13      220.53    164.18 o
  -1  46   4      683.47      606.13    191.35 o
   0  46   4     7322.22     7171.89    613.87 o
   1  46   4     1413.81      966.18    332.42 o
   2  46   4     2393.51     2941.55    445.26 o
   3  46   4     1434.20     1663.26    297.28 o
   4  46   4      616.77      645.19    243.45 o
  -5  47   4      807.99     1055.25    317.41 o
  -4  47   4     1018.71      933.24    199.24 o
  -3  47   4      853.10      596.96    190.26 o
  -2  47   4      291.24      141.22    118.60 o
  -1  47   4     1087.46     1956.82    349.44 o
   0  47   4      183.87      278.98    175.90 o
   1  47   4     2669.18     2530.45    590.69 o
   2  47   4      860.69      919.05    266.20 o
   3  47   4     2763.51     2067.30    382.60 o
   4  47   4     2176.13     1836.33    383.79 o
  -5  48   4     3086.69     3269.55    454.34 o
  -4  48   4     1243.26     1246.29    285.07 o
  -3  48   4     2008.32     1666.27    277.18 o
  -2  48   4      194.79      416.07    157.21 o
  -1  48   4     8052.05     7915.33    677.53 o
   0  48   4      332.21      484.50    312.97 o
   1  48   4     2135.33     2431.34    510.03 o
   2  48   4     1293.16     1598.72    339.72 o
   3  48   4      376.89      253.49    197.92 o
   4  48   4      241.03      288.87    219.79 o
  -4  49   4      283.90      294.33    247.32 o
  -3  49   4     1469.19     1322.57    260.29 o
  -2  49   4     4219.65     4103.94    447.96 o
  -1  49   4      662.80     1434.16    344.76 o
   0  49   4     4485.62     3730.75    461.06 o
   1  49   4      212.15      349.78    504.35 o
   2  49   4     2832.69     2335.11    396.26 o
   3  49   4       35.18      297.59    293.87 o
  -4  50   4       34.28       -7.03    119.86 o
  -3  50   4      148.35      -36.32    132.87 o
  -2  50   4     1888.69     1788.66    297.61 o
  -1  50   4     1085.20     1241.41    285.52 o
   0  50   4      866.52     1394.46    308.08 o
   1  50   4      650.40      360.98    445.18 o
   2  50   4     1932.47     1556.63    317.78 o
   3  50   4     2966.26     2998.28    486.49 o
  -4  51   4      348.65      320.52    132.06 o
  -3  51   4       49.53     -118.57    118.57 o
  -2  51   4      686.75      655.99    187.51 o
  -1  51   4       62.76      -39.04    173.26 o
   0  51   4     1338.80     1247.83    277.34 o
   1  51   4       50.06       10.28    192.85 o
   2  51   4      366.08       67.96    241.31 o
  -3  52   4      105.38      -16.26    119.51 o
  -2  52   4      330.81      146.41    116.51 o
  -1  52   4      102.44      422.25    203.16 o
   0  52   4      322.79      357.84    173.71 o
   1  52   4       15.74        6.94    251.01 o
   2  52   4      379.55       15.25    164.05 o
  -2  53   4      389.20      575.90    196.83 o
  -1  53   4      279.57      332.58    199.48 o
   0  53   4      420.53      275.81    226.76 o
   1  53   4     1839.23     2409.85    901.07 o
  -2  54   4     5388.33     4916.86    577.63 o
  -1  54   4     2504.35     2362.09    403.59 o
   0  54   4      170.93      231.14    226.04 o
  -9   0   5      368.09      357.32    618.11 o
  -7   0   5     6882.34     7756.69    661.92 o
  -5   0   5    10494.20    10389.37    506.19 o
  -3   0   5    52667.18    53508.32   1657.22 o
  -1   0   5    40660.12    44201.04   1774.20 o
   1   0   5    52263.36    56078.88   1461.09 o
   3   0   5       58.53       21.35     74.48 o
   5   0   5    15254.87    15444.62    659.38 o
   7   0   5     8072.08     7803.60    519.16 o
 -10   1   5     2274.38     3135.78    688.26 o
  -9   1   5        3.48     -110.13    113.09 o
  -8   1   5       36.94       56.39     81.28 o
  -7   1   5      845.50      858.31    171.52 o
  -6   1   5     8984.01     8775.86    401.44 o
  -5   1   5    16707.25    16188.07    442.55 o
  -4   1   5       46.29       22.61     49.58 o
  -3   1   5     1535.87     1768.05    134.61 o
  -2   1   5      343.15      310.70     67.94 o
  -1   1   5     4472.34     4996.51    431.84 o
   0   1   5     5868.28     6202.61    274.32 o
   1   1   5      168.83       71.76     58.05 o
   2   1   5     5146.27     5413.49    201.31 o
   3   1   5     6668.04     6459.71    245.17 o
   4   1   5      557.79      379.65     64.91 o
   5   1   5     4857.98     5856.07    265.48 o
   6   1   5      336.20      489.49     98.27 o
   7   1   5       37.42      247.34     90.32 o
   8   1   5      269.81      410.90    150.46 o
 -10   2   5     1921.13     1277.84    365.96 o
  -9   2   5     1706.76     1888.98    286.84 o
  -8   2   5     3702.72     3723.61    307.90 o
  -7   2   5      256.13      163.36     86.06 o
  -6   2   5      614.62      738.92    126.25 o
  -5   2   5      484.66      411.00     79.64 o
  -4   2   5     1310.42     1487.81    141.94 o
  -3   2   5    11027.11    11611.74    336.01 o
  -2   2   5    18490.58    19505.18    563.29 o
  -1   2   5     3337.19     3200.58    360.34 o
   0   2   5      188.77      132.21     72.91 o
   1   2   5     7079.96     7545.62    342.92 o
   2   2   5     6591.42     6996.83    227.27 o
   3   2   5    16275.63    15683.26    375.93 o
   4   2   5     3095.95     3003.51    180.31 o
   5   2   5    11426.55    11704.90    378.54 o
   6   2   5      795.83      665.32    114.13 o
   7   2   5        8.76       77.86    111.06 o
   8   2   5     5661.06     6453.68    464.99 o
 -10   3   5       46.37      285.21    194.24 o
  -9   3   5     6302.78     6141.69    511.31 o
  -8   3   5      473.69      386.82     96.83 o
  -7   3   5     5504.76     5460.94    359.66 o
  -6   3   5       26.17        0.95     50.95 o
  -5   3   5     1754.80     1903.13    166.89 o
  -4   3   5     1728.28     1864.84    162.57 o
  -3   3   5    14791.61    14622.28    423.43 o
  -2   3   5      355.72      351.01     73.24 o
  -1   3   5    15501.04    15946.85    641.42 o
   0   3   5      678.85      553.90    163.59 o
   1   3   5     7775.66     8273.19    358.42 o
   2   3   5      204.17      178.61     44.28 o
   3   3   5     6770.56     6594.95    246.33 o
   4   3   5     1226.35     1279.65    109.69 o
   5   3   5     2785.46     2845.83    188.34 o
   6   3   5      305.18      177.70     68.74 o
   7   3   5    12021.97    12126.13    479.77 o
   8   3   5     1289.09     2174.95    463.16 o
 -10   4   5      384.29      120.58    422.17 o
  -9   4   5      296.25      312.39    138.90 o
  -8   4   5     3111.28     2996.74    273.11 o
  -7   4   5     1876.58     1811.88    204.93 o
  -6   4   5       29.98      -13.07     49.27 o
  -5   4   5     2482.36     2666.59    194.98 o
  -4   4   5     4020.75     4117.82    226.67 o
  -3   4   5    16571.61    16478.18    485.40 o
  -2   4   5    63653.55    67703.16    945.27 o
  -1   4   5    13425.56    13771.58    731.80 o
   0   4   5     3538.41     3764.65    224.71 o
   1   4   5     2120.61     2303.63    138.51 o
   2   4   5       18.70       21.47     42.43 o
   3   4   5    16825.00    16291.14    382.28 o
   4   4   5     1912.44     1795.19    132.97 o
   5   4   5     1921.53     2122.19    158.77 o
   6   4   5      505.84      633.81    100.92 o
   7   4   5     2253.38     2767.67    262.44 o
   8   4   5     7027.55     8129.29    623.07 o
 -10   5   5     1036.75      973.76    496.80 o
  -9   5   5      873.77      986.20    201.18 o
  -8   5   5      878.55      721.79    124.15 o
  -7   5   5     1244.80     1255.97    162.31 o
  -6   5   5     3361.13     3131.79    238.04 o
  -5   5   5    17781.50    18131.34    498.91 o
  -4   5   5     3625.64     3643.44    214.12 o
  -3   5   5      281.99      340.52     67.79 o
  -2   5   5      781.61      876.69    111.89 o
  -1   5   5      865.14      878.87    186.57 o
   0   5   5      152.27       79.50     63.42 o
   1   5   5       45.90       48.29     34.03 o
   2   5   5      557.60      541.03     67.84 o
   3   5   5     3660.72     3579.88    193.26 o
   4   5   5     1261.81     1278.14    116.34 o
   5   5   5     4361.84     4713.24    240.93 o
   6   5   5     1270.14     1393.91    148.69 o
   7   5   5     2523.79     2590.15    251.57 o
   8   5   5       79.48      322.53    157.20 o
 -10   6   5      146.20      126.13    136.44 o
  -9   6   5      993.95      806.84    172.08 o
  -8   6   5      664.06      384.17    164.35 o
  -7   6   5     6352.14     6183.27    378.64 o
  -6   6   5      377.49      350.55     82.78 o
  -5   6   5    11150.91    11073.67    391.50 o
  -4   6   5     3904.32     3656.10    215.48 o
  -3   6   5      505.71      518.41     73.72 o
  -2   6   5      531.96      441.21     92.57 o
  -1   6   5    66927.19    69466.59   1320.78 o
   0   6   5     3533.52     3150.38    224.33 o
   1   6   5    26834.27    26364.14    400.00 o
   2   6   5     3309.01     3724.06    163.50 o
   3   6   5       25.27       71.53     50.46 o
   4   6   5     1647.11     1671.80    126.56 o
   5   6   5    11658.52    11822.61    372.74 o
   6   6   5     1178.20     1377.82    143.26 o
   7   6   5     2205.98     2272.82    235.14 o
   8   6   5       25.04      220.05    116.18 o
 -10   7   5       96.60      279.63    117.35 o
  -9   7   5      263.76      359.37    235.38 o
  -8   7   5      229.04      183.62     82.36 o
  -7   7   5      861.70      984.31    160.41 o
  -6   7   5     1313.18     1254.26    129.64 o
  -5   7   5    21368.65    20721.06    500.46 o
  -4   7   5     1255.63     1190.63    106.82 o
  -3   7   5    16162.23    16829.63    447.01 o
  -2   7   5     4785.64     4900.49    249.91 o
  -1   7   5    23073.20    24297.08    962.48 o
   0   7   5     8029.37     8066.95    371.08 o
   1   7   5        5.26      -26.91     39.09 o
   2   7   5      248.63      197.31     51.93 o
   3   7   5    19348.44    19127.99    404.74 o
   4   7   5     3123.07     3163.41    169.86 o
   5   7   5     1428.21     2103.65    189.21 o
   6   7   5     1109.80     1044.18    127.56 o
   7   7   5     2292.09     2156.25    228.70 o
   8   7   5      115.15      -15.28    118.67 o
 -10   8   5     2248.81     2000.28    411.06 o
  -9   8   5     3136.13     2756.71    522.12 o
  -8   8   5     1144.45      930.64    238.53 o
  -7   8   5       45.23       88.16     71.43 o
  -6   8   5     2923.83     2702.15    182.45 o
  -5   8   5      486.84      481.81     99.15 o
  -4   8   5      415.64      303.19     57.71 o
  -3   8   5    12603.81    13236.15    405.04 o
  -2   8   5       65.26       56.85     58.49 o
  -1   8   5      931.22      913.07    128.07 o
   0   8   5     7173.82     7736.19    337.62 o
   1   8   5      878.43      958.94     76.13 o
   2   8   5    12799.59    13336.25    351.61 o
   3   8   5    34552.12    33807.19    519.05 o
   4   8   5       61.34       76.54     47.36 o
   5   8   5    18800.52    18803.04    464.61 o
   6   8   5     3078.71     3108.28    212.13 o
   7   8   5      118.66      445.81    157.41 o
   8   8   5      700.22      803.04    232.01 o
 -10   9   5      113.44      199.05    174.46 o
  -9   9   5     6071.83     5902.29    765.16 o
  -8   9   5      178.66      201.60     82.72 o
  -7   9   5     3576.95     3670.20    265.67 o
  -6   9   5      405.91      450.54     90.41 o
  -5   9   5     1156.42     1157.95    126.91 o
  -4   9   5      468.17      449.90     74.84 o
  -3   9   5     1298.20     1088.10    127.54 o
  -2   9   5     1479.82     1641.86    148.33 o
  -1   9   5    18592.58    19527.96    639.12 o
   0   9   5     1037.57     1036.35    138.59 o
   1   9   5       30.42       62.26     70.67 o
   2   9   5     2040.91     2038.13    139.98 o
   3   9   5    28437.53    27649.06    454.27 o
   4   9   5     3723.70     3720.62    187.03 o
   5   9   5       45.77      377.55    131.16 o
   6   9   5     1302.08     1208.83    129.76 o
   7   9   5     7765.00     8020.95    523.42 o
   8   9   5      460.59      421.91    194.97 o
 -10  10   5      982.55      704.32    220.61 o
  -9  10   5      383.31       73.69    387.05 o
  -8  10   5       10.48       52.44     90.57 o
  -7  10   5     4342.24     4317.06    295.14 o
  -6  10   5      178.77      184.43     69.65 o
  -5  10   5     9413.92     9956.91    362.41 o
  -4  10   5    11139.19    10809.01    331.37 o
  -3  10   5     9054.47     8324.83    301.82 o
  -2  10   5     3764.94     3846.16    204.24 o
  -1  10   5      163.24      145.84     73.86 o
   0  10   5    40874.42    43635.93    877.19 o
   1  10   5      529.63      463.66    114.81 o
   2  10   5      231.10      154.20     53.94 o
   3  10   5     6817.84     6731.05    227.14 o
   4  10   5     4070.97     4219.32    188.21 o
   5  10   5     1164.02     1274.58    125.62 o
   6  10   5       32.78        6.72     54.17 o
   7  10   5     3013.08     3324.51    351.48 o
   8  10   5     1616.17     1502.96    317.62 o
 -10  11   5      159.17      204.55    349.26 o
  -9  11   5      973.43      662.95    179.26 o
  -8  11   5      928.39     1135.64    165.12 o
  -7  11   5     1432.83     1629.15    243.60 o
  -6  11   5      591.30      591.43     88.91 o
  -5  11   5     9772.48     9692.39    342.13 o
  -4  11   5       44.30       92.20     53.22 o
  -3  11   5     3465.82     3476.21    196.47 o
  -2  11   5      490.81      350.06     62.36 o
  -1  11   5    10186.50    11158.59    323.69 o
   0  11   5     8237.02     9035.39    496.24 o
   1  11   5     3810.19     4216.70    276.63 o
   2  11   5     2836.23     2496.42    184.04 o
   3  11   5     1009.94     1103.91     87.88 o
   4  11   5       60.97       14.88     55.92 o
   5  11   5      143.93      272.52     67.45 o
   6  11   5     2250.69     2250.54    183.65 o
   7  11   5       73.59      211.90    150.73 o
   8  11   5       65.43       41.53    143.09 o
  -9  12   5      332.30      159.95    146.21 o
  -8  12   5     4148.22     4146.56    386.66 o
  -7  12   5     3137.56     3083.43    259.48 o
  -6  12   5     2184.72     2269.99    172.36 o
  -5  12   5    11521.69    12050.99    381.68 o
  -4  12   5      689.17      652.40     96.29 o
  -3  12   5       12.52      -61.79     61.79 o
  -2  12   5     5432.43     4783.85    227.01 o
  -1  12   5    46266.89    47621.95    718.35 o
   0  12   5    18935.59    19697.79    735.80 o
   1  12   5    13820.75    12839.85    486.17 o
   2  12   5     2437.78     2668.63    174.61 o
   3  12   5      134.48       90.92     47.49 o
   4  12   5     2367.74     2552.88    161.49 o
   5  12   5     1945.62     1866.08    159.25 o
   6  12   5     4209.78     4146.90    250.65 o
   7  12   5     1561.17     1748.79    265.57 o
   8  12   5     1678.41     1702.03    339.41 o
  -9  13   5      572.96      655.03    227.61 o
  -8  13   5      417.18      188.09    127.90 o
  -7  13   5     4748.74     4856.62    316.55 o
  -6  13   5      275.62      284.50     79.44 o
  -5  13   5     7866.08     8025.11    313.33 o
  -4  13   5      750.37      828.04     98.43 o
  -3  13   5     1357.28     1271.82    131.18 o
  -2  13   5    18233.05    18917.74    454.74 o
  -1  13   5    51950.21    54307.45    659.64 o
   0  13   5    11673.42    12960.53    606.30 o
   1  13   5      115.98       43.96     64.91 o
   2  13   5    10925.20    10786.35    292.58 o
   3  13   5     1717.61     1773.27    127.06 o
   4  13   5      729.04      693.91     89.44 o
   5  13   5      216.76      272.91     76.79 o
   6  13   5     1358.41     1314.68    139.03 o
   7  13   5      210.38      183.48    126.15 o
   8  13   5        7.75       27.27    177.12 o
  -9  14   5      919.23     1106.01    326.79 o
  -8  14   5     1421.34     1537.00    230.74 o
  -7  14   5        5.97       55.27     99.90 o
  -6  14   5     6751.38     6808.36    293.10 o
  -5  14   5     5522.04     5217.37    265.29 o
  -4  14   5     1930.55     1984.31    153.99 o
  -3  14   5    11140.67    11366.61    457.07 o
  -2  14   5      101.54       64.12     48.51 o
  -1  14   5     1859.64     1811.90    123.44 o
   0  14   5    19299.78    20598.38    780.77 o
   1  14   5     5367.22     5636.83    330.74 o
   2  14   5      322.82      331.01     50.83 o
   3  14   5    35055.74    34550.70    526.62 o
   4  14   5     1099.74      945.74     95.53 o
   5  14   5     2815.86     3086.99    208.65 o
   6  14   5     2310.38     2001.84    154.42 o
   7  14   5     2069.03     2357.29    386.27 o
   8  14   5       13.78      155.98    145.77 o
  -9  15   5     2126.31     2512.96    428.16 o
  -8  15   5      573.61      662.62    159.35 o
  -7  15   5    10360.09    10493.09    441.92 o
  -6  15   5     3634.76     3684.76    230.35 o
  -5  15   5     1416.41     1401.13    143.21 o
  -4  15   5     3453.15     3587.02    213.58 o
  -3  15   5    18664.36    19408.07    442.77 o
  -2  15   5      892.62      771.23    100.96 o
  -1  15   5      613.74      596.11     90.81 o
   0  15   5     2719.82     2818.65    295.85 o
   1  15   5      931.49     1010.59    146.33 o
   2  15   5     2774.03     2661.61    142.92 o
   3  15   5    20105.24    20467.92    422.41 o
   4  15   5     1691.34     1720.33    136.69 o
   5  15   5      693.06      586.88    100.81 o
   6  15   5     1677.61     1668.46    194.24 o
   7  15   5     9873.21    10346.31    779.28 o
   8  15   5      804.41      705.55    245.10 o
  -9  16   5      149.43       93.63    191.08 o
  -8  16   5      520.09      660.24    143.31 o
  -7  16   5       62.70      282.11    169.14 o
  -6  16   5      269.53      342.60    127.72 o
  -5  16   5     5589.47     5225.01    267.36 o
  -4  16   5    20039.16    19864.41    457.07 o
  -3  16   5       74.65       38.07     62.20 o
  -2  16   5     3673.83     3606.24    205.25 o
  -1  16   5       80.39      122.65     90.67 o
   0  16   5       78.67      217.18    110.67 o
   1  16   5      117.80      161.23     81.49 o
   2  16   5     4022.96     4164.91    180.09 o
   3  16   5    11312.55    11670.20    320.41 o
   4  16   5      178.52       76.02     49.99 o
   5  16   5     1462.27     1308.93    134.29 o
   6  16   5      515.30      829.83    155.65 o
   7  16   5     2819.39     3523.70    472.05 o
   8  16   5      624.57      437.88    157.45 o
  -9  17   5      895.55      751.71    308.73 o
  -8  17   5     2150.97     2497.93    400.80 o
  -7  17   5     2652.11     2472.95    182.68 o
  -6  17   5     8429.80     8131.53    295.69 o
  -5  17   5     4317.21     4452.28    225.82 o
  -4  17   5       94.59      118.60     60.34 o
  -3  17   5      357.14      300.61    111.73 o
  -2  17   5     1105.08     1050.39    112.82 o
  -1  17   5     3087.18     3060.06    228.58 o
   0  17   5       25.35      -21.20     69.80 o
   1  17   5      938.69     1452.00    188.31 o
   2  17   5     5098.57     5054.27    200.25 o
   3  17   5     6976.51     6901.38    248.56 o
   4  17   5      722.27      708.14     84.57 o
   5  17   5     3773.78     4071.07    286.83 o
   6  17   5     8407.55     8550.90    430.10 o
   7  17   5     1553.10     1245.18    278.01 o
   8  17   5       71.00       83.98    435.91 o
  -9  18   5       58.63      360.35    184.65 o
  -8  18   5     2038.31     2070.40    373.34 o
  -7  18   5      696.36      478.49     76.33 o
  -6  18   5    12188.43    11940.48    379.85 o
  -5  18   5    12840.91    12559.99    407.50 o
  -4  18   5       43.84      -64.86     64.86 o
  -3  18   5    12482.35    12217.58    389.53 o
  -2  18   5      299.92      250.46     61.78 o
  -1  18   5    58048.12    55769.04    976.03 o
   0  18   5    13157.68    12470.47    499.00 o
   1  18   5     7610.52     7404.29    408.85 o
   2  18   5    14244.81    14586.52    369.21 o
   3  18   5      145.95      202.36    100.37 o
   4  18   5     2419.97     2170.98    159.33 o
   5  18   5      658.01      931.40    160.34 o
   6  18   5     5541.45     5685.26    349.13 o
   7  18   5     1656.39     2074.82    360.14 o
   8  18   5      114.91      -83.96    150.37 o
  -9  19   5       82.38       -3.05    139.19 o
  -8  19   5       12.65       48.29    121.72 o
  -7  19   5     3918.37     3203.31    355.34 o
  -6  19   5      679.72     1270.38    532.98 o
  -5  19   5     1794.98     1992.05    184.16 o
  -4  19   5      615.49      572.07     79.89 o
  -3  19   5     7102.09     6940.72    305.07 o
  -2  19   5     3452.78     3719.32    241.50 o
  -1  19   5     6771.95     7113.28    338.02 o
   0  19   5        9.18      -11.57     37.10 o
   1  19   5     8129.07     8132.03    391.63 o
   2  19   5    27492.90    27063.08    467.95 o
   3  19   5    27709.54    26923.35    490.35 o
   4  19   5     3310.49     2796.19    200.92 o
   5  19   5     2766.82     2821.15    222.17 o
   6  19   5       47.50       27.08     72.00 o
   7  19   5        1.81       17.11    168.82 o
   8  19   5       89.88       87.41    121.12 o
  -9  20   5     2041.58     2217.35    436.98 o
  -8  20   5      389.65      638.52    262.21 o
  -7  20   5      723.76     1104.82    249.49 o
  -6  20   5     5548.50     5219.87    247.10 o
  -5  20   5     9502.89     8509.57    356.43 o
  -4  20   5     5390.82     5385.91    263.71 o
  -3  20   5    20042.35    20076.78    512.87 o
  -2  20   5    13731.00    14274.62   1162.98 o
  -1  20   5     5951.10     6058.89    314.13 o
   0  20   5     1086.02      951.93    125.48 o
   1  20   5    26790.59    25737.09    779.26 o
   2  20   5     8254.11     8040.94    275.66 o
   3  20   5     8758.61     9145.88    333.77 o
   4  20   5      802.61      762.01    104.19 o
   5  20   5       62.23       56.17     97.41 o
   6  20   5      344.02      405.38    104.91 o
   7  20   5      234.30      717.04    334.28 o
   8  20   5      141.08      732.73    275.96 o
  -9  21   5     1936.70     1995.89    428.91 o
  -8  21   5     1553.79     1585.06    324.50 o
  -7  21   5     8550.75     8550.27    471.78 o
  -6  21   5     1120.70      973.94    116.13 o
  -5  21   5     2041.32     1989.19    201.98 o
  -4  21   5      141.62      154.06     55.24 o
  -3  21   5    22168.44    22764.09    551.95 o
  -2  21   5    22279.38    22583.24    945.92 o
  -1  21   5     3024.51     3104.34    231.47 o
   0  21   5     6883.72     6756.25    233.23 o
   1  21   5      226.04      195.67     95.96 o
   2  21   5     4474.71     4335.83    195.11 o
   3  21   5     8334.78     8604.82    326.33 o
   4  21   5        0.46      -40.40     50.66 o
   5  21   5      148.94      100.25     74.91 o
   6  21   5      113.45      115.17     58.16 o
   7  21   5    11491.81    11546.67    834.73 o
   8  21   5      851.57     1096.61    289.55 o
  -9  22   5      507.00     1113.16    339.45 o
  -8  22   5       14.20        0.48    279.33 o
  -7  22   5       13.08      118.38    218.24 o
  -6  22   5      249.98      414.57    161.16 o
  -5  22   5     3834.48     3558.43    233.80 o
  -4  22   5     8576.15     8239.41    331.72 o
  -3  22   5      153.51      215.39     69.63 o
  -2  22   5    10313.46    10183.31    487.33 o
  -1  22   5     7447.00     7859.68    313.90 o
   0  22   5     1887.99     2138.71    136.77 o
   1  22   5     4127.07     3902.03    365.31 o
   2  22   5      611.67      540.06    107.96 o
   3  22   5     9602.21     9313.50    318.13 o
   4  22   5      473.21      382.69     77.11 o
   5  22   5      822.77      683.36    123.58 o
   6  22   5      863.61      775.15    200.51 o
   7  22   5      959.43     1013.49    299.68 o
  -9  23   5     1042.72     1136.56    315.67 o
  -8  23   5      105.82      381.77    299.36 o
  -7  23   5     4606.33     4616.33    465.30 o
  -6  23   5     8878.63     9507.10    585.09 o
  -5  23   5      400.00      681.94    214.53 o
  -4  23   5      262.52      312.56     99.63 o
  -3  23   5      135.91      735.42    649.33 o
  -2  23   5      119.21      285.61    172.11 o
  -1  23   5       12.61       57.05     69.95 o
   0  23   5      879.96      776.61    158.36 o
   1  23   5      173.27      247.10    155.86 o
   2  23   5        4.73       -4.50     56.79 o
   3  23   5     6611.81     6404.44    265.52 o
   4  23   5     3317.80     3321.64    201.07 o
   5  23   5     5477.46     5109.04    259.04 o
   6  23   5     7595.66     8048.18    540.15 o
   7  23   5      216.96       70.54    114.50 o
  -9  24   5        4.28      186.63    202.79 o
  -8  24   5     1463.96     1351.97    309.53 o
  -7  24   5        6.81      318.25    196.66 o
  -6  24   5    10375.76    10160.27    400.62 o
  -5  24   5    13299.04    13069.62    460.26 o
  -4  24   5     4354.20     4205.52    256.76 o
  -3  24   5    16017.47    15312.65    560.37 o
  -2  24   5    12258.24    12552.76    444.37 o
  -1  24   5    29551.80    28815.34    619.39 o
   0  24   5    14957.47    14480.61    384.34 o
   1  24   5    20735.27    20771.45    873.91 o
   2  24   5     5665.32     5479.10    273.71 o
   3  24   5     6197.33     6334.06    306.74 o
   4  24   5      270.78      492.19    156.34 o
   5  24   5     3800.48     3947.91    244.86 o
   6  24   5     4065.74     4352.43    612.64 o
   7  24   5        6.52       -3.79    153.84 o
  -9  25   5     1865.51     1843.83    396.33 o
  -8  25   5      102.03      -34.71    129.49 o
  -7  25   5     6122.78     5579.01    519.44 o
  -6  25   5     3103.58     2943.64    360.07 o
  -5  25   5     2672.61     3818.06    654.88 o
  -4  25   5     1818.72     2230.46    246.72 o
  -3  25   5     1089.24     1638.23    447.63 o
  -2  25   5     6693.97     7475.00    399.17 o
  -1  25   5     1094.90     1400.65    275.64 o
   0  25   5      368.64      549.25     88.24 o
   1  25   5      825.38      893.68    222.94 o
   2  25   5     8915.35     8622.83    351.75 o
   3  25   5     4347.64     4775.19    420.45 o
   4  25   5     7392.57     7692.06    311.85 o
   5  25   5     2036.65     1966.06    161.93 o
   6  25   5        1.65      232.80    196.10 o
   7  25   5      779.57      374.68    250.26 o
  -9  26   5      495.70      628.20    276.69 o
  -8  26   5       26.81      528.64    258.35 o
  -7  26   5      373.97      106.86    209.52 o
  -6  26   5     2156.49     2396.63    356.12 o
  -5  26   5     4817.86     4559.39    277.95 o
  -4  26   5     5613.74     5385.91    332.09 o
  -3  26   5     7115.07     7435.64    408.79 o
  -2  26   5    20965.75    21642.85    601.95 o
  -1  26   5     9550.06     8994.19    338.32 o
   0  26   5     1722.99     1794.54    144.28 o
   1  26   5     4648.91     4886.47    390.24 o
   2  26   5    14372.05    14322.44    482.75 o
   3  26   5     4198.54     4544.71    293.41 o
   4  26   5     1775.08     2098.09    243.04 o
   5  26   5       13.77       -6.75     39.59 o
   6  26   5     1056.62      719.48    187.01 o
   7  26   5      254.02       40.97    119.85 o
  -8  27   5     7098.24     7986.95    676.57 o
  -7  27   5      823.86     1204.38    278.18 o
  -6  27   5     4269.82     4176.87    245.97 o
  -5  27   5      193.68      109.00     79.44 o
  -4  27   5     6379.54     6929.80    374.11 o
  -3  27   5     4675.52     4590.00    314.86 o
  -2  27   5    12622.72    14302.02    889.05 o
  -1  27   5       11.11       29.64     59.16 o
   0  27   5     2534.15     2500.00    177.53 o
   1  27   5      556.61      663.07    166.42 o
   2  27   5    15875.30    15458.92    508.09 o
   3  27   5     6199.63     5902.79    304.92 o
   4  27   5     1702.27     1720.49    147.47 o
   5  27   5      672.12      698.64    115.91 o
   6  27   5      525.26      652.93    160.10 o
   7  27   5     1821.03     2366.55    398.28 o
  -8  28   5      448.08     1303.75    282.04 o
  -7  28   5     1719.91     1836.16    330.51 o
  -6  28   5       17.06      208.71    105.39 o
  -5  28   5        8.80       29.73    100.83 o
  -4  28   5     4105.08     4261.68    327.82 o
  -3  28   5      140.86      159.26     79.55 o
  -2  28   5    22851.20    23552.29    645.14 o
  -1  28   5       65.19      101.51     73.76 o
   0  28   5     4925.06     4569.50    243.22 o
   1  28   5     2887.92     2740.83    299.18 o
   2  28   5     2485.15     2389.85    212.87 o
   3  28   5        8.94      -53.96     53.96 o
   4  28   5      524.24      434.93    101.28 o
   5  28   5     4843.14     4365.00    273.79 o
   6  28   5      401.15      514.26    166.82 o
   7  28   5      385.78      377.81    236.85 o
  -8  29   5        0.05      -96.73    144.50 o
  -7  29   5     2744.21     2735.82    441.21 o
  -6  29   5     4318.28     4877.92    464.78 o
  -5  29   5       68.49      170.64     83.75 o
  -4  29   5      100.72      239.94     99.57 o
  -3  29   5      144.41       71.09     64.38 o
  -2  29   5     4314.11     5935.34    841.71 o
  -1  29   5     4296.60     3776.16    230.27 o
   0  29   5      120.33      234.10    105.78 o
   1  29   5     1316.79     1274.97    255.96 o
   2  29   5      369.15     1015.95    333.03 o
   3  29   5     1523.23     1529.43    171.80 o
   4  29   5     1378.04     1450.85    153.46 o
   5  29   5      976.54     1216.16    195.83 o
   6  29   5      782.06      902.20    306.44 o
   7  29   5     1385.27      847.80    431.52 o
  -8  30   5       80.50     -196.76    196.76 o
  -7  30   5      555.12      707.26    216.24 o
  -6  30   5    10972.31    10444.12    463.49 o
  -5  30   5     5956.83     5892.20    350.70 o
  -4  30   5      897.41      872.32    185.01 o
  -3  30   5      452.08      502.10    122.90 o
  -2  30   5    13128.44    13065.83    528.59 o
  -1  30   5       25.77       96.10     94.89 o
   0  30   5    10976.52    10634.52    388.86 o
   1  30   5     2748.48     2764.81    342.93 o
   2  30   5     7718.66     7706.23    495.65 o
   3  30   5     2533.73     2763.07    234.51 o
   4  30   5       39.61      -55.83     63.37 o
   5  30   5      647.97      611.72    164.25 o
   6  30   5     2464.54     2581.95    343.73 o
   7  30   5        6.01      375.14    271.65 o
  -8  31   5      223.95      271.30    163.95 o
  -7  31   5        3.58     -115.24    138.57 o
  -6  31   5       64.42      575.85    250.13 o
  -5  31   5     1475.29     1520.47    213.63 o
  -4  31   5     1939.32     1977.08    208.26 o
  -3  31   5     1230.06     1923.65    254.94 o
  -2  31   5     7956.39     9270.31    460.05 o
  -1  31   5      320.34      614.19    162.32 o
   0  31   5      345.06      580.74    110.79 o
   1  31   5        0.92      -35.76    122.04 o
   2  31   5     3031.81     3444.81    371.95 o
   3  31   5     1616.13     1557.55    183.17 o
   4  31   5      342.32      257.87    106.62 o
   5  31   5        2.16     -116.20    122.13 o
   6  31   5      838.28     1085.97    225.49 o
   7  31   5     1267.31     1500.72    445.83 o
  -8  32   5     1261.47     1778.51    554.63 o
  -7  32   5      303.68      173.45    121.06 o
  -6  32   5      301.76      237.05    103.34 o
  -5  32   5     1366.71     1402.09    176.22 o
  -4  32   5     1204.69     1203.87    166.98 o
  -3  32   5    12928.87    12253.30    544.72 o
  -2  32   5    16208.04    16302.18    611.89 o
  -1  32   5    23126.79    22153.26    625.68 o
   0  32   5     1883.44     1907.06    171.50 o
   1  32   5      639.67      873.10    217.56 o
   2  32   5     5014.75     5168.94    490.73 o
   3  32   5     3222.25     3114.78    248.64 o
   4  32   5      824.06      799.24    114.95 o
   5  32   5      867.08      508.46    150.51 o
   6  32   5      189.48      326.22    186.48 o
  -8  33   5     2192.04     2332.88    439.89 o
  -7  33   5      753.00     1199.93    258.80 o
  -6  33   5      143.72      197.50    158.81 o
  -5  33   5     1137.10      922.23    160.39 o
  -4  33   5       16.85      135.59    100.02 o
  -3  33   5     1969.15     2565.84    257.83 o
  -2  33   5     5605.68     6280.96    385.06 o
  -1  33   5      500.30     1387.93    350.61 o
   0  33   5      949.21      966.68    132.50 o
   1  33   5     2894.34     2761.71    360.79 o
   2  33   5    13792.30    12563.08    645.27 o
   3  33   5      412.43      327.58     83.90 o
   4  33   5       38.64       22.52     65.59 o
   5  33   5      169.67       44.33     73.46 o
   6  33   5       97.23      341.95    191.34 o
  -8  34   5      186.31      231.16    215.59 o
  -7  34   5     1030.29      986.01    265.05 o
  -6  34   5     1154.21     1858.85    331.15 o
  -5  34   5     1141.62      987.44    146.68 o
  -4  34   5     5556.44     5294.12    331.14 o
  -3  34   5     2706.71     2860.08    254.25 o
  -2  34   5     1241.56     1139.78    176.71 o
  -1  34   5     1918.30     2038.15    214.71 o
   0  34   5      189.19      183.66     86.27 o
   1  34   5       36.30       43.89    100.18 o
   2  34   5      289.80      718.69    198.71 o
   3  34   5      106.45       66.15     50.61 o
   4  34   5      903.42      671.95    144.33 o
   5  34   5      865.13      674.21    163.69 o
   6  34   5        8.67      252.35    391.16 o
  -7  35   5     4735.23     5201.26    549.33 o
  -6  35   5     5050.28     5697.05    588.75 o
  -5  35   5        5.14      -35.09     65.21 o
  -4  35   5     1832.17     2120.11    237.99 o
  -3  35   5     2875.85     3137.87    273.97 o
  -2  35   5      931.47      871.80    136.31 o
  -1  35   5     1430.90     1589.58    183.56 o
   0  35   5     1228.15     1308.32    163.96 o
   1  35   5      166.51       79.84    169.16 o
   2  35   5      717.62      913.70    314.48 o
   3  35   5     1904.32     2054.39    229.30 o
   4  35   5     1723.85     1644.88    242.35 o
   5  35   5      178.65      181.17    329.93 o
   6  35   5     2512.88     2519.60    443.22 o
  -7  36   5      186.59      530.56    196.05 o
  -6  36   5    13371.69    13841.05    876.75 o
  -5  36   5      201.07      386.86    102.62 o
  -4  36   5      718.44      665.17    130.49 o
  -3  36   5     5875.68     5536.08    359.36 o
  -2  36   5       92.34       33.80     72.14 o
  -1  36   5      549.29      647.81    146.16 o
   0  36   5     2848.72     3134.29    269.01 o
   1  36   5     1112.67     1148.37    270.96 o
   2  36   5     3143.66     3519.02    372.07 o
   3  36   5     3828.65     3773.04    289.75 o
   4  36   5     1003.61     1119.96    198.81 o
   5  36   5      299.37      303.36    226.75 o
   6  36   5     1844.82     1609.29    328.61 o
  -7  37   5      400.15      567.24    211.54 o
  -6  37   5      222.09     1074.14    264.48 o
  -5  37   5     1542.77     1546.75    224.82 o
  -4  37   5      855.91      966.71    159.21 o
  -3  37   5      309.77      705.12    145.02 o
  -1  37   5      227.43      516.18    187.39 o
   0  37   5      143.05      158.83     78.26 o
   1  37   5      369.10      533.98    206.78 o
   2  37   5     8848.55     9124.61    587.33 o
   3  37   5       60.38      113.23    193.84 o
   4  37   5     1096.24     1159.53    209.91 o
   5  37   5      312.50      149.48    236.48 o
   6  37   5      249.28      701.56    273.65 o
  -7  38   5     1622.56     1494.53    383.31 o
  -6  38   5      290.18      479.05    160.59 o
  -5  38   5      213.48      471.57    239.71 o
  -4  38   5     3935.05     3503.61    306.77 o
  -3  38   5     1796.76     1675.73    200.99 o
  -2  38   5    22908.76    21866.72    832.77 o
  -1  38   5     7473.36     7458.63    463.11 o
   0  38   5       65.36      129.26    116.76 o
   1  38   5     6177.57     5789.02    561.16 o
   2  38   5     4778.39     5429.39    463.97 o
   3  38   5      886.65      768.90    143.28 o
   4  38   5       22.60      266.90    182.63 o
   5  38   5      351.90      648.61    303.31 o
   6  38   5      328.17      689.14    253.51 o
  -7  39   5        5.94      177.23    191.96 o
  -6  39   5       69.98      351.17    157.82 o
  -5  39   5     3641.29     3717.64    344.71 o
  -4  39   5      422.96      793.00    162.43 o
  -3  39   5      239.24      208.76    115.26 o
  -2  39   5     6289.73     6798.59    488.74 o
  -1  39   5       54.26      297.74    151.95 o
   0  39   5      107.57      136.32     88.89 o
   1  39   5       62.71      565.59    299.94 o
   2  39   5     4374.84     4237.38    407.84 o
   3  39   5        2.71      -18.33    103.23 o
   4  39   5      537.21     1261.71    336.97 o
   5  39   5     1607.03     1366.04    310.10 o
  -7  40   5       79.01      143.77    135.27 o
  -6  40   5     1629.21     1825.65    332.49 o
  -5  40   5       13.94      167.23    130.21 o
  -4  40   5     1595.29     1685.96    262.57 o
  -3  40   5     2532.49     2599.72    302.93 o
  -2  40   5      611.05      572.67    139.62 o
  -1  40   5     1272.04     1502.77    264.83 o
   0  40   5      123.77       84.54     74.83 o
   1  40   5     3046.83     3365.25    553.62 o
   2  40   5      111.23      502.13    180.67 o
   3  40   5      394.77      446.77    192.76 o
   4  40   5     3174.52     3009.61    478.90 o
   5  40   5      172.30      100.97    185.47 o
  -6  41   5     3994.23     3721.69    478.15 o
  -5  41   5      975.61      782.47    225.79 o
  -4  41   5     2931.57     3068.45    329.18 o
  -3  41   5      117.26      470.78    191.71 o
  -2  41   5       14.99       95.28    114.27 o
  -1  41   5     3206.43     3035.29    309.33 o
   0  41   5      455.36      924.07    187.91 o
   1  41   5     3410.36     2799.15    547.15 o
   2  41   5      307.79      445.48    166.37 o
   3  41   5      171.80      471.95    156.29 o
   4  41   5     7356.42     6793.00    703.66 o
   5  41   5        0.77      -31.64    142.84 o
  -6  42   5     3041.44     2578.27    400.38 o
  -5  42   5     1214.15     1461.45    285.32 o
  -4  42   5      528.03      616.11    156.80 o
  -3  42   5     5197.00     4941.16    507.78 o
  -2  42   5     5166.42     4626.96    398.95 o
  -1  42   5     1271.96     1410.29    212.17 o
   0  42   5    10539.79    10268.23    548.01 o
   1  42   5      224.10      563.72    290.06 o
   2  42   5     3464.24     3939.75    491.38 o
   3  42   5     3620.12     3617.40    399.85 o
   4  42   5      971.16      872.78    300.21 o
   5  42   5     2396.19     2069.14    413.87 o
  -6  43   5       58.89      127.60    239.36 o
  -5  43   5       47.30      322.44    227.51 o
  -4  43   5     1277.36     1166.16    210.68 o
  -3  43   5     1214.67     1093.97    247.93 o
  -2  43   5     1808.83     1883.50    272.63 o
  -1  43   5      349.99      392.11    158.40 o
   0  43   5     3482.24     3504.67    418.62 o
   1  43   5      420.67      375.69    242.13 o
   2  43   5     2714.49     4487.52    546.37 o
   3  43   5     1711.86     1533.25    255.12 o
   4  43   5       39.17       16.86    142.63 o
   5  43   5      129.14      271.51    368.26 o
  -6  44   5     1113.45      843.55    383.34 o
  -5  44   5      500.93      937.08    270.29 o
  -4  44   5      471.11      734.65    256.86 o
  -3  44   5     1007.90      966.87    242.45 o
  -2  44   5     4870.04     4561.53    525.40 o
  -1  44   5      547.83      680.57    191.50 o
   0  44   5     3109.83     3030.65    383.12 o
   1  44   5     2627.06     2137.97    516.04 o
   2  44   5    14151.64    14801.70    952.67 o
   3  44   5       13.51      -77.76    119.74 o
   4  44   5      612.35      144.79    115.66 o
  -5  45   5     7105.96     6568.94    615.46 o
  -4  45   5     3585.06     3108.05    358.18 o
  -3  45   5      517.43      463.44    249.58 o
  -2  45   5     2837.02     2955.24    417.12 o
  -1  45   5      785.49     1451.92    288.79 o
   0  45   5     1788.18     1735.84    300.71 o
   1  45   5       10.32      298.07    190.15 o
   2  45   5      473.94     1750.50    357.80 o
   3  45   5       68.41       19.95     92.68 o
   4  45   5        7.04      491.73    248.76 o
  -5  46   5      120.35      513.17    235.64 o
  -4  46   5     1032.68     1103.76    192.70 o
  -3  46   5       19.03      266.79    247.87 o
  -2  46   5      125.98       86.76    109.53 o
  -1  46   5     7138.94     6875.86    609.42 o
   0  46   5        2.29      -35.06     99.90 o
   1  46   5     1642.36     1475.45    268.69 o
   2  46   5     1507.82     1418.72    300.85 o
   3  46   5     2146.67     2386.42    451.14 o
   4  46   5     1598.22     1853.06    410.48 o
  -5  47   5     1029.78      831.11    240.47 o
  -4  47   5      970.36      833.78    209.40 o
  -3  47   5      662.21      760.12    455.47 o
  -2  47   5       79.57      -64.00    214.93 o
  -1  47   5     1722.46     1880.41    332.33 o
   0  47   5       52.65      465.83    272.21 o
   1  47   5       23.56       11.41    250.40 o
   2  47   5        0.07       92.18    158.23 o
   3  47   5      244.15      430.52    150.02 o
  -5  48   5      958.42      925.78    250.38 o
  -4  48   5     2257.26     2136.70    425.62 o
  -3  48   5      548.77      210.56    165.33 o
  -2  48   5     2922.62     3011.16    396.24 o
  -1  48   5     1048.97     1197.59    344.67 o
   0  48   5     3408.99     3159.78    407.85 o
   1  48   5      165.25      140.84    249.86 o
   2  48   5     2413.22     2282.09    412.68 o
   3  48   5     1188.07     1160.10    308.80 o
  -4  49   5       20.18      208.70    109.67 o
  -3  49   5      789.39      805.87    240.29 o
  -2  49   5       73.39      -42.02    119.60 o
  -1  49   5       36.25      493.18    189.55 o
   0  49   5      172.53      234.02    275.65 o
   1  49   5      741.43      706.64    273.31 o
   2  49   5       81.54      298.55    209.57 o
   3  49   5      937.76      876.76    324.39 o
  -4  50   5       45.14       70.23    135.96 o
  -3  50   5      282.60      971.86    253.61 o
  -2  50   5      849.63      801.91    225.41 o
  -1  50   5      833.90      830.12    230.46 o
   0  50   5      387.46      311.93    434.40 o
   1  50   5        8.15      208.35    181.25 o
   2  50   5     5532.69     4945.12    587.33 o
  -3  51   5      665.65      789.59    226.85 o
  -2  51   5     2703.34     2446.35    386.67 o
  -1  51   5      304.23      113.98    214.08 o
   0  51   5       16.16      204.51    197.33 o
   1  51   5      479.75      281.37    144.11 o
   2  51   5      169.06      147.16    124.85 o
  -3  52   5        7.21       48.23     88.43 o
  -2  52   5      184.11      248.29    156.46 o
  -1  52   5     1623.13     1152.87    382.01 o
   0  52   5       26.22      453.11    147.61 o
   1  52   5       39.12      101.20    478.40 o
  -2  53   5      179.11      303.95    247.97 o
  -1  53   5      832.56      583.28    287.60 o
   0  53   5       95.54      503.24    242.48 o
   1  53   5      311.96       86.88    179.01 o
 -10   0   6      570.72     1498.52    747.45 o
  -8   0   6       46.08      133.27    151.28 o
  -6   0   6    10958.45    10223.08    633.13 o
  -4   0   6    14250.20    14933.24    581.18 o
  -2   0   6    12807.58    12993.06    463.56 o
   0   0   6    27677.73    27187.96    660.86 o
   2   0   6    24384.79    23601.49    587.58 o
   4   0   6    28311.43    28166.45    773.46 o
   6   0   6    11233.72    11027.88    685.33 o
   8   0   6       35.77      -93.97    131.01 o
 -10   1   6     3984.87     4243.43    752.87 o
  -9   1   6      414.28       76.08    150.71 o
  -8   1   6     3074.82     3014.19    294.24 o
  -7   1   6     6980.17     7110.69    478.04 o
  -6   1   6     3471.52     3348.16    238.79 o
  -5   1   6      335.82      239.48     59.41 o
  -4   1   6      197.69      218.98     54.66 o
  -3   1   6     8768.81     8931.30    299.73 o
  -2   1   6      835.18      950.34    136.53 o
  -1   1   6      950.47      801.47    213.65 o
   0   1   6     1036.70     1054.27    172.17 o
   1   1   6     1457.23     1520.56    151.56 o
   2   1   6       15.92       67.20     50.32 o
   3   1   6     3202.18     3002.75    164.97 o
   4   1   6     4476.89     4483.33    224.93 o
   5   1   6     1156.78     1184.85    157.28 o
   6   1   6     4583.33     5028.23    335.27 o
   7   1   6     1426.25     1560.45    251.04 o
   8   1   6       48.72      147.38    121.09 o
 -10   2   6     2153.17     2051.25    522.58 o
  -9   2   6       83.05      -45.12    109.36 o
  -8   2   6      355.48      389.33    129.84 o
  -7   2   6      234.05      226.85    102.34 o
  -6   2   6     6842.06     6829.15    338.85 o
  -5   2   6      440.36      383.50     63.22 o
  -4   2   6     5951.35     5598.53    268.04 o
  -3   2   6     2538.80     2641.40    164.50 o
  -2   2   6    10954.43    10322.48    382.91 o
  -1   2   6     1671.85     2168.32    502.81 o
   0   2   6     2197.70     2315.48    183.97 o
   1   2   6       90.40       34.72     60.37 o
   2   2   6    17676.96    17535.39    380.43 o
   3   2   6        4.32       80.89     46.96 o
   4   2   6     8577.54     8598.72    304.23 o
   5   2   6     6580.99     6086.26    318.69 o
   6   2   6       23.84      304.59    114.73 o
   7   2   6     4385.93     4851.51    427.97 o
   8   2   6     1575.91     1241.18    275.11 o
 -10   3   6     1042.45      607.90    654.89 o
  -9   3   6       13.18      -16.39    116.54 o
  -8   3   6     8876.41     8761.54    492.12 o
  -7   3   6      272.64      156.39     83.36 o
  -6   3   6     7208.91     7007.81    344.38 o
  -5   3   6       29.07       14.15     43.85 o
  -4   3   6     9008.80     8074.10    317.80 o
  -3   3   6     1697.46     1981.57    148.87 o
  -2   3   6    24189.61    24926.84    599.94 o
  -1   3   6     3454.25     3629.79    685.56 o
   0   3   6     2468.33     3445.66    406.77 o
   1   3   6      314.84      255.99     70.93 o
   2   3   6    14631.47    14237.76    343.40 o
   3   3   6       22.12      -13.64     51.49 o
   4   3   6     1135.42      909.61    105.16 o
   5   3   6     1646.00     1607.88    168.29 o
   6   3   6    10692.02    11195.09    486.72 o
   7   3   6      740.16      852.25    174.17 o
   8   3   6     7856.48     8511.40    729.33 o
 -10   4   6     3198.42     3929.48    744.83 o
  -9   4   6       45.89     -139.29    139.29 o
  -8   4   6      324.31      367.51    108.92 o
  -7   4   6     1805.15     1628.49    223.75 o
  -6   4   6      276.05      186.79     68.09 o
  -5   4   6      328.35      299.38     65.03 o
  -4   4   6     1350.81     1097.59    121.02 o
  -3   4   6    22490.06    25088.29    619.15 o
  -2   4   6    17728.24    17228.06    555.82 o
  -1   4   6     4679.40     4755.81    469.00 o
   0   4   6    11757.38    12512.16    753.39 o
   1   4   6      833.28      861.25    125.29 o
   2   4   6    13973.19    13385.14    330.80 o
   3   4   6        5.27       -5.74     56.38 o
   4   4   6     4255.89     4156.31    234.94 o
   5   4   6       16.96      -30.92     54.88 o
   6   4   6     1626.36     2087.60    219.44 o
   7   4   6      693.77      901.20    261.57 o
   8   4   6       76.56      160.96    171.27 o
 -10   5   6      219.05      464.20    436.19 o
  -9   5   6      212.04       64.96    129.34 o
  -8   5   6      126.18      122.02     71.94 o
  -7   5   6     5074.70     5198.91    361.90 o
  -6   5   6     1451.18     1403.41    152.80 o
  -5   5   6        5.66        4.72     52.69 o
  -4   5   6     1599.18     1423.32    137.97 o
  -3   5   6     9887.42    10003.42    344.78 o
  -2   5   6       45.35       33.99     60.08 o
  -1   5   6        0.54      149.56    164.63 o
   0   5   6    14169.13    15680.35    857.99 o
   1   5   6      536.35      592.63    107.49 o
   2   5   6    10077.98     9971.13    303.00 o
   3   5   6     4419.37     4383.95    209.33 o
   4   5   6     1728.86     1768.05    157.92 o
   5   5   6      964.32     1036.31    131.66 o
   6   5   6     3279.21     3702.69    281.89 o
   7   5   6      151.70       71.49     77.05 o
   8   5   6       37.99      -53.07    127.93 o
 -10   6   6      394.20      663.29    241.86 o
  -9   6   6      470.00      183.36    158.39 o
  -8   6   6      723.57      669.64    223.50 o
  -7   6   6      546.53      441.10    131.21 o
  -6   6   6     6709.40     6765.68    333.53 o
  -5   6   6        0.49       41.20     51.08 o
  -4   6   6     2347.40     2302.30    179.18 o
  -3   6   6      617.76      665.65    100.31 o
  -2   6   6     5097.24     5213.71    280.40 o
  -1   6   6    24805.14    26188.44   1110.53 o
   0   6   6    35896.01    37259.82    796.89 o
   1   6   6     6897.53     6698.85    236.45 o
   2   6   6    13684.96    13562.29    369.70 o
   3   6   6       24.54      -34.47     57.05 o
   4   6   6    11120.74    11371.50    388.48 o
   5   6   6     1560.97     1691.73    175.82 o
   6   6   6     9948.57     9822.98    455.32 o
   7   6   6      815.82      684.05    165.43 o
   8   6   6     1222.23     1183.41    280.54 o
 -10   7   6     3061.33     3148.23    490.20 o
  -9   7   6      442.61      521.94    165.81 o
  -8   7   6      481.59      685.58    154.00 o
  -7   7   6     4627.71     4513.09    339.69 o
  -6   7   6     6747.01     6721.83    341.33 o
  -5   7   6     1165.44     1224.65    155.38 o
  -4   7   6     5342.93     5327.20    274.58 o
  -3   7   6      220.52       81.22     85.36 o
  -2   7   6    24480.04    26211.25    635.94 o
  -1   7   6      353.97      310.00    104.40 o
   0   7   6      649.36      718.95    115.12 o
   1   7   6      723.02      716.85     72.75 o
   2   7   6      220.54      107.39     50.03 o
   3   7   6      188.75       76.10     58.56 o
   4   7   6     3831.67     3683.36    230.38 o
   5   7   6     5668.29     5707.63    331.59 o
   6   7   6     6835.58     7327.24    338.31 o
   7   7   6      696.62      807.38    162.39 o
   8   7   6      153.98     -121.87    176.65 o
 -10   8   6     1709.51     2952.41    500.08 o
  -9   8   6      130.18      167.88    103.19 o
  -8   8   6      546.18      664.32    170.88 o
  -7   8   6     2351.33     2361.03    252.13 o
  -6   8   6    10265.44     9917.42    406.63 o
  -5   8   6       11.40       23.03     77.12 o
  -4   8   6    17340.73    16559.93    447.10 o
  -3   8   6       23.15      -24.72     64.63 o
  -2   8   6     9469.07     9258.13    354.82 o
  -1   8   6     1951.82     1800.87    190.43 o
   0   8   6      122.49      119.11     70.85 o
   1   8   6        3.61      -28.19     39.61 o
   2   8   6     8179.62     8138.64    315.43 o
   3   8   6        3.00      -24.81     55.56 o
   4   8   6    18104.68    18002.35    487.82 o
   5   8   6     1322.88     1282.02    137.09 o
   6   8   6      122.27      467.91    125.52 o
   7   8   6     2569.90     2657.04    287.02 o
   8   8   6      506.42       56.63    187.76 o
 -10   9   6     2794.15     3462.79    514.08 o
  -9   9   6      601.90      774.74    279.71 o
  -8   9   6     8638.43     8853.96    526.57 o
  -7   9   6       18.47       22.52     79.41 o
  -6   9   6       17.34      108.17     80.99 o
  -5   9   6       12.23      -24.28     57.22 o
  -4   9   6      264.55      276.59     54.28 o
  -3   9   6     1178.30      988.22    130.60 o
  -2   9   6     4449.27     4076.93    240.92 o
  -1   9   6    15555.22    16279.87    567.44 o
   0   9   6     1527.83     1340.05    141.04 o
   1   9   6      476.06      449.25     55.36 o
   2   9   6    38803.50    38693.19    677.08 o
   3   9   6     3535.63     3791.70    213.19 o
   4   9   6      288.94      395.55     88.41 o
   5   9   6     3132.62     3287.27    214.13 o
   6   9   6     3465.19     3591.72    245.62 o
   7   9   6     2076.49     2100.22    251.40 o
   8   9   6      372.40      402.76    136.59 o
 -10  10   6     3042.95     3587.34    657.74 o
  -9  10   6      242.69      231.45    166.31 o
  -8  10   6     1471.32     1315.71    209.48 o
  -7  10   6      493.73      343.27    135.28 o
  -6  10   6     1239.18     1251.42    136.35 o
  -5  10   6      144.10       30.58     69.07 o
  -4  10   6      514.14      444.78     89.71 o
  -3  10   6      120.59       47.45     61.89 o
  -2  10   6     5060.28     4864.49    267.17 o
  -1  10   6     8709.98     9631.26    429.32 o
   0  10   6     5776.38     5760.76    320.95 o
   1  10   6     5693.75     5839.08    336.50 o
   2  10   6     2889.23     2815.57    172.42 o
   3  10   6    20206.25    19576.46    468.95 o
   4  10   6       43.38       52.31     45.18 o
   5  10   6      812.59      672.23    107.68 o
   6  10   6       51.05      249.69     93.98 o
   7  10   6        6.39        5.12     77.92 o
   8  10   6        2.15      118.21    114.20 o
  -9  11   6     2593.75     2271.22    472.58 o
  -8  11   6        6.85       10.12    125.68 o
  -7  11   6      629.11      726.60    140.06 o
  -6  11   6     2991.89     3057.92    301.98 o
  -5  11   6     2444.10     2482.01    175.03 o
  -4  11   6     2674.93     2882.75    181.40 o
  -3  11   6     1690.73     1771.13    180.17 o
  -2  11   6    11121.25    11441.43    413.70 o
  -1  11   6     1417.79     1597.00    179.78 o
   0  11   6     9304.15     9626.27    418.81 o
   1  11   6     8468.25     9112.94    429.22 o
   2  11   6     8688.29     8346.35    291.44 o
   3  11   6      163.00      133.55     57.69 o
   4  11   6       33.36       31.70     46.73 o
   5  11   6     2504.85     2455.41    182.75 o
   6  11   6    12138.81    12474.53    480.22 o
   7  11   6        2.21      109.30     72.08 o
   8  11   6      153.80      359.30    171.60 o
  -9  12   6        5.93      120.66    513.37 o
  -8  12   6      610.51      522.83    213.36 o
  -7  12   6      744.58      811.12    129.98 o
  -6  12   6    10417.03    11086.26    402.92 o
  -5  12   6      428.99      539.66     86.21 o
  -4  12   6      125.50      150.89     59.33 o
  -3  12   6      770.65      701.67     86.92 o
  -2  12   6     7436.42     6902.87    323.06 o
  -1  12   6     7400.47     7534.57    276.61 o
   0  12   6     4517.19     4415.66    293.69 o
   1  12   6    31600.38    31611.95    807.90 o
   2  12   6    14752.26    13898.02    506.73 o
   3  12   6     1182.48     1390.38    145.96 o
   4  12   6      224.48      308.49     67.08 o
   5  12   6     2369.59     2227.19    184.90 o
   6  12   6     9706.98     9898.22    421.00 o
   7  12   6      826.45     1237.56    280.99 o
   8  12   6      686.32      821.60    217.07 o
  -9  13   6        3.86      224.62    332.57 o
  -8  13   6       58.18      -92.49    115.70 o
  -7  13   6       76.81       46.42     98.58 o
  -6  13   6     7868.23     7832.53    339.89 o
  -5  13   6     6244.63     5855.50    291.92 o
  -4  13   6     1039.52      929.52    113.56 o
  -3  13   6     1668.90     1618.67    144.02 o
  -2  13   6    23873.30    22575.38    579.75 o
  -1  13   6       31.21      -14.03     46.35 o
   0  13   6     5074.17     5094.17    320.44 o
   1  13   6     2508.84     3042.99    254.80 o
   2  13   6     7524.56     7237.72    369.40 o
   3  13   6     3878.27     3887.14    224.15 o
   4  13   6      153.58      165.25     55.33 o
   5  13   6     3344.60     3108.95    232.67 o
   6  13   6      893.81     1147.40    175.49 o
   7  13   6     1877.38     1782.50    353.79 o
   8  13   6      293.48      632.55    284.30 o
  -9  14   6      580.15      184.88    217.85 o
  -8  14   6      250.76      345.14    280.44 o
  -7  14   6     4127.41     3628.90    259.20 o
  -6  14   6     1196.98     1202.43    152.68 o
  -5  14   6      596.46      613.83    104.23 o
  -4  14   6     9595.33     9472.15    350.46 o
  -3  14   6     3431.73     3076.96    193.52 o
  -2  14   6     4154.25     3680.59    209.29 o
  -1  14   6    17817.93    18725.41    489.34 o
   0  14   6     6284.73     5980.80    449.04 o
   1  14   6      310.16      229.68     75.41 o
   2  14   6    12647.95    12212.41    488.17 o
   3  14   6      833.46      728.94    102.43 o
   4  14   6     4288.60     4476.49    248.59 o
   5  14   6     2273.26     2389.15    201.94 o
   6  14   6      306.12      358.16     79.02 o
   7  14   6     2837.25     2947.45    484.68 o
   8  14   6       84.97      169.76    150.41 o
  -9  15   6     2412.57     2497.66    594.04 o
  -8  15   6     3428.97     3916.77    388.42 o
  -7  15   6      492.28      461.77    100.12 o
  -6  15   6      811.86      567.58    128.37 o
  -5  15   6     2139.01     2411.17    191.98 o
  -4  15   6     1256.23     1245.55    130.38 o
  -3  15   6       30.44       20.28     51.82 o
  -2  15   6     3218.82     2851.14    173.33 o
  -1  15   6    19641.83    19426.02    472.28 o
   0  15   6     3554.36     3405.22    347.77 o
   1  15   6     3033.09     2952.37    261.50 o
   2  15   6    31450.85    31389.57    827.95 o
   3  15   6      197.36      244.08     72.21 o
   4  15   6     1377.65     1572.96    151.57 o
   5  15   6      134.90      171.16     63.05 o
   6  15   6     2119.88     1981.37    173.27 o
   7  15   6      410.52      199.76    120.00 o
   8  15   6     1487.12     1336.20    285.07 o
  -9  16   6     3465.20     3790.20    560.61 o
  -8  16   6      917.71      911.06    190.27 o
  -7  16   6       71.03       98.96     63.11 o
  -6  16   6     1857.04     2118.83    215.67 o
  -5  16   6     7554.17     7333.73    381.08 o
  -4  16   6      898.88      755.99    103.91 o
  -3  16   6     5079.77     5227.07    240.11 o
  -2  16   6     2891.02     2888.55    185.26 o
  -1  16   6     9866.33    11573.37    430.18 o
   0  16   6     8602.08     9199.98    564.44 o
   1  16   6     9970.12    10005.35    479.82 o
   2  16   6    16769.97    16671.62    580.80 o
   3  16   6     3939.48     4142.71    187.66 o
   4  16   6     2503.82     2552.59    185.57 o
   5  16   6     3693.03     3426.88    236.07 o
   6  16   6      315.84      798.25    168.83 o
   7  16   6      168.38      202.14    131.39 o
   8  16   6       41.86       70.04    143.84 o
  -9  17   6      985.83     1287.02    291.62 o
  -8  17   6     1128.67     1511.93    218.79 o
  -7  17   6       19.38      -10.13     43.66 o
  -6  17   6     4577.61     4955.37    375.93 o
  -5  17   6     9269.38     8975.87    368.18 o
  -4  17   6       67.48       81.51     68.19 o
  -3  17   6      488.66      452.19     78.32 o
  -2  17   6     3274.80     3569.76    296.35 o
  -1  17   6      548.65      397.14    181.44 o
   0  17   6        7.19      -65.30     82.48 o
   1  17   6     4585.95     4835.79    352.17 o
   2  17   6       33.75      -61.76     63.30 o
   3  17   6       24.91      126.96     58.77 o
   4  17   6     3417.13     3309.21    207.35 o
   5  17   6     4927.35     4867.85    274.32 o
   6  17   6     7152.92     7671.70    423.34 o
   7  17   6      997.49     1264.80    303.58 o
   8  17   6        6.91      132.42    121.47 o
  -9  18   6       53.58       71.00    179.18 o
  -8  18   6        9.74      -79.00    185.98 o
  -7  18   6     2990.77     2941.41    198.35 o
  -6  18   6    29420.76    28307.24    742.18 o
  -5  18   6        4.99       35.48     60.43 o
  -4  18   6     2435.64     2470.40    168.56 o
  -3  18   6      723.63      689.30     96.38 o
  -2  18   6    60034.93    59722.26    860.15 o
  -1  18   6     2561.78     2495.04    183.58 o
   0  18   6    11423.90    10644.49    627.99 o
   1  18   6    26760.36    26946.84    809.07 o
   2  18   6     9180.11     8866.80    427.37 o
   3  18   6      712.20      628.48     76.07 o
   4  18   6      486.00      435.91     98.53 o
   5  18   6      581.16      665.63    131.34 o
   6  18   6     3524.91     3965.82    309.38 o
   7  18   6     1061.93     1858.07    349.05 o
  -9  19   6      966.05      780.81    220.57 o
  -8  19   6      988.48      925.86    259.74 o
  -7  19   6     1992.04     2251.94    188.05 o
  -6  19   6      760.57     1812.61    521.77 o
  -5  19   6     1718.81     1631.21    162.69 o
  -4  19   6      162.43      161.76     56.24 o
  -3  19   6        5.38      152.43     89.33 o
  -2  19   6     2902.56     3048.32    210.87 o
  -1  19   6     7701.26     7705.17    323.95 o
   0  19   6      144.38      156.13    100.11 o
   1  19   6     6518.87     6399.28    404.65 o
   2  19   6      836.85      915.63    148.69 o
   3  19   6       34.67       98.31     59.70 o
   4  19   6     5777.16     5646.99    263.10 o
   5  19   6        3.80      105.26    104.23 o
   6  19   6      120.53      277.81    139.71 o
   7  19   6     3397.27     3443.13    454.35 o
  -9  20   6       37.51      235.76    200.14 o
  -8  20   6      274.96      693.11    372.64 o
  -7  20   6     1543.72     1749.97    166.39 o
  -6  20   6     3171.41     3459.26    312.33 o
  -5  20   6      514.02      509.00    109.76 o
  -4  20   6     1291.35     1254.61    133.12 o
  -3  20   6    28677.17    27786.48    611.88 o
  -2  20   6     8435.27     7684.37    359.97 o
  -1  20   6      632.40      532.80    135.62 o
   0  20   6     1513.59     1984.32    241.74 o
   1  20   6     2524.75     2491.31    262.04 o
   2  20   6    16042.27    16155.53    595.63 o
   3  20   6     2356.29     2300.77    152.75 o
   4  20   6     1014.50     1172.27    125.81 o
   5  20   6     3931.29     3964.30    288.35 o
   6  20   6      254.37      316.58    119.94 o
   7  20   6     2090.31     2477.99    400.52 o
  -9  21   6     3240.38     3811.24    562.58 o
  -8  21   6     6087.49     6576.72    685.04 o
  -7  21   6     5386.94     5110.86    253.81 o
  -6  21   6    10930.10    10310.17    449.09 o
  -5  21   6     3888.14     4184.82    269.37 o
  -4  21   6     3139.48     3304.29    229.39 o
  -3  21   6      494.40      422.06     96.11 o
  -2  21   6     4084.09     3769.78    307.86 o
  -1  21   6       69.59      179.92     62.73 o
   0  21   6      826.25      869.37    174.92 o
   1  21   6       30.67       89.02     89.04 o
   2  21   6     3424.62     3397.96    296.38 o
   3  21   6        3.65       69.85    190.26 o
   4  21   6     1739.75     1676.41    161.64 o
   5  21   6     1199.94     1363.13    174.75 o
   6  21   6     3438.29     3541.19    423.29 o
   7  21   6     4596.27     4824.70    586.29 o
  -9  22   6     1106.41     1237.06    378.98 o
  -8  22   6     2289.22     2738.74    466.50 o
  -7  22   6     1012.51      902.33    124.90 o
  -6  22   6       61.95       92.28     97.12 o
  -5  22   6     5769.34     5646.42    312.61 o
  -4  22   6     1367.86     1350.39    147.95 o
  -3  22   6      140.75      221.98     86.31 o
  -2  22   6     3993.74     3724.62    299.50 o
  -1  22   6     1037.91      911.13    127.21 o
   0  22   6     1892.09     1496.24    243.41 o
   1  22   6     2846.34     3040.89    291.55 o
   2  22   6     6209.42     6129.03    336.11 o
   3  22   6    11093.32    11288.48    361.14 o
   4  22   6      642.72      715.55    120.14 o
   5  22   6       84.21      952.67    383.91 o
   6  22   6       25.40      224.31    152.96 o
   7  22   6      110.25      133.58    131.88 o
  -9  23   6       92.87     -149.48    152.72 o
  -8  23   6      667.42     1112.49    305.89 o
  -7  23   6     2152.17     2130.02    216.71 o
  -6  23   6      729.08     1413.20    343.36 o
  -5  23   6     4473.24     4261.23    280.16 o
  -4  23   6     3417.09     3386.91    237.72 o
  -3  23   6     5247.05     5144.67    261.34 o
  -2  23   6       66.78      158.94    151.12 o
  -1  23   6     4888.41     4996.95    420.93 o
   0  23   6     1155.82     1189.20    161.93 o
   1  23   6     1671.32     1813.12    218.94 o
   2  23   6      702.46      940.95    340.96 o
   3  23   6     6456.39     6131.97    252.41 o
   4  23   6     2980.90     2957.85    196.56 o
   5  23   6     8262.90     8111.70    343.38 o
   6  23   6       28.32      170.73    222.19 o
   7  23   6        2.58      156.61    216.37 o
  -9  24   6      270.43      306.65    213.70 o
  -8  24   6        5.15      425.78    247.01 o
  -7  24   6     2509.65     2447.27    223.39 o
  -6  24   6    10644.01    10213.27    451.24 o
  -5  24   6     6471.36     6723.14    372.52 o
  -4  24   6     1026.30      958.86    135.01 o
  -3  24   6     6614.46     6917.71    366.62 o
  -2  24   6    46883.56    44708.38    977.74 o
  -1  24   6    31914.88    31519.95    762.17 o
   0  24   6    15964.13    14768.78    424.59 o
   1  24   6     9219.78     9016.53    465.88 o
   2  24   6    17162.86    16763.77    696.76 o
   3  24   6      275.04      148.37     75.53 o
   4  24   6     1171.17     1196.30    131.68 o
   5  24   6       19.20      210.55    116.96 o
   6  24   6     1024.46     1308.39    272.38 o
   7  24   6      831.39     1320.63    417.04 o
  -9  25   6        3.93      129.30    188.08 o
  -8  25   6     2546.62     2824.69    470.69 o
  -7  25   6     1227.43     1620.17    284.11 o
  -6  25   6     1797.69     2241.97    223.29 o
  -5  25   6      449.68     1176.62    262.78 o
  -4  25   6      956.91      906.75    126.49 o
  -3  25   6      299.41      754.98    182.09 o
  -2  25   6      252.79      644.73    192.53 o
  -1  25   6    11310.15    11643.38    834.24 o
   0  25   6     1625.25     1414.39    171.15 o
   1  25   6      155.18      206.48    109.38 o
   2  25   6     2255.56     2290.94    286.03 o
   3  25   6     4561.18     4378.25    286.82 o
   4  25   6     2317.35     2112.78    167.35 o
   5  25   6      116.12       87.31     99.12 o
   6  25   6     1386.93     1781.76    315.37 o
   7  25   6     1418.14     1035.29    524.98 o
  -8  26   6      240.91      866.10    274.25 o
  -7  26   6      248.76     1153.57    297.91 o
  -6  26   6     5070.63     5226.25    326.98 o
  -5  26   6     2333.58     2447.17    227.65 o
  -4  26   6       65.95       83.41     87.24 o
  -3  26   6     8968.40     9225.08    511.10 o
  -2  26   6     4954.42     5164.76    341.61 o
  -1  26   6     2053.67     2315.26    225.10 o
   0  26   6     3845.66     3256.60    211.90 o
   1  26   6     2267.54     2119.46    258.79 o
   2  26   6     1859.48     1802.84    147.51 o
   3  26   6     5591.64     5636.16    250.77 o
   4  26   6     1399.18     1620.44    153.33 o
   5  26   6     1865.24     1752.19    203.20 o
   6  26   6      253.44      177.65    135.82 o
   7  26   6     2331.29     3002.69    595.81 o
  -8  27   6     2835.27     2896.66    404.76 o
  -7  27   6    10386.01    10431.88    728.85 o
  -6  27   6     2121.31     2189.25    212.93 o
  -5  27   6      321.46      407.70    125.21 o
  -4  27   6     1218.04     1147.04    164.09 o
  -3  27   6      105.16      251.15    220.81 o
  -2  27   6     4505.06     4835.98    335.36 o
  -1  27   6     1146.49     1232.69    161.38 o
   0  27   6      555.94      825.04    113.29 o
   1  27   6      132.71       42.39     83.95 o
   2  27   6     3967.81     3524.24    208.78 o
   3  27   6     1467.53     1306.28    129.50 o
   4  27   6     1480.31     1610.46    149.67 o
   5  27   6      136.85      391.64    164.12 o
   6  27   6     1425.96     1055.49    258.55 o
   7  27   6     5431.08     5323.00    803.85 o
  -8  28   6     1396.79     1424.38    285.59 o
  -7  28   6      860.90     2060.34    465.48 o
  -6  28   6     1148.93     1041.83    148.28 o
  -5  28   6     2153.42     1956.60    206.01 o
  -4  28   6      300.65      379.38    104.60 o
  -3  28   6     3308.47     3360.86    315.87 o
  -2  28   6     1316.80     1577.23    223.14 o
  -1  28   6       35.40       72.33     73.94 o
   0  28   6     2139.10     2001.65    190.18 o
   1  28   6       53.56       48.28     70.60 o
   2  28   6      199.84       83.37     59.72 o
   3  28   6     8071.92     8074.49    305.06 o
   4  28   6     1273.69     1184.67    127.16 o
   5  28   6      512.79      746.90    180.16 o
   6  28   6      170.00      124.40    179.45 o
   7  28   6      639.02      980.72    433.67 o
  -8  29   6      650.18      545.09    147.26 o
  -7  29   6     1677.13     1625.87    293.78 o
  -6  29   6      908.67      898.47    146.93 o
  -5  29   6      758.11     1031.38    235.31 o
  -4  29   6     2173.25     2176.35    237.02 o
  -3  29   6     2745.21     3336.58    310.75 o
  -2  29   6     1423.89     1873.98    235.97 o
  -1  29   6     2960.53     3580.44    546.31 o
   0  29   6     3629.89     3646.05    206.88 o
   1  29   6        5.00       15.39     40.46 o
   2  29   6      243.22      154.89     96.53 o
   3  29   6     2424.60     2463.15    170.97 o
   4  29   6     1459.95     1470.74    136.04 o
   5  29   6     1269.46     1440.68    230.56 o
   6  29   6      333.63      143.33    132.25 o
   7  29   6       89.27      803.30    392.34 o
  -8  30   6        1.46      -13.25    158.88 o
  -7  30   6     1777.26     1979.59    342.05 o
  -6  30   6     3119.43     2888.40    294.07 o
  -5  30   6     2575.99     3146.77    302.19 o
  -4  30   6      451.40      579.60    177.26 o
  -3  30   6      348.11      383.55    113.29 o
  -2  30   6     3898.38     3899.75    330.54 o
  -1  30   6    14510.91    13662.00    468.59 o
   0  30   6     2658.56     2583.55    186.70 o
   1  30   6     3071.96     2663.26    151.44 o
   2  30   6     6681.06     6537.82    311.31 o
   3  30   6        0.69       -1.78     53.94 o
   4  30   6      589.94      431.37     85.97 o
   5  30   6      196.50      290.60    159.04 o
   6  30   6       76.89      146.85    188.49 o
  -8  31   6     1352.13     1429.60    555.47 o
  -7  31   6      175.39      199.13    174.55 o
  -6  31   6       48.63      264.26    142.80 o
  -5  31   6     6587.59     6489.17    423.55 o
  -4  31   6     3241.15     3054.06    289.58 o
  -3  31   6        4.38      301.77    158.22 o
  -2  31   6       46.22      204.53    157.67 o
  -1  31   6      878.35      967.57    246.73 o
   0  31   6      806.29      763.21    106.52 o
   1  31   6      608.33      583.79     75.53 o
   2  31   6      439.92      549.48    102.36 o
   3  31   6     1498.61     1631.31    142.19 o
   4  31   6      230.29      222.76     79.08 o
   5  31   6     2808.36     2667.77    418.74 o
   6  31   6      794.03      760.32    268.62 o
  -8  32   6     1481.58     1471.16    355.56 o
  -7  32   6        5.56      199.27    221.54 o
  -6  32   6     1496.82     1408.00    212.86 o
  -5  32   6     2250.57     2836.50    368.67 o
  -4  32   6     4185.44     4611.31    353.62 o
  -3  32   6     6280.28     6146.44    447.68 o
  -2  32   6     7463.74     6813.96    387.28 o
  -1  32   6     1125.41     1380.21    176.36 o
   0  32   6      552.84      484.81    149.49 o
   1  32   6     1237.82      937.37    112.96 o
   2  32   6     5149.55     4910.09    288.23 o
   3  32   6     6575.20     6554.77    285.30 o
   4  32   6      902.30      628.88    116.93 o
   5  32   6      492.18      360.99    192.84 o
   6  32   6     1777.88     1638.39    364.40 o
  -8  33   6      300.00      323.35    228.48 o
  -7  33   6     6452.21     6002.87    673.00 o
  -6  33   6      523.81      402.61    135.80 o
  -5  33   6     5012.70     5062.45    382.58 o
  -4  33   6      358.82      496.38    129.94 o
  -3  33   6      120.54     1033.01    254.81 o
  -2  33   6      866.81     1326.39    177.52 o
  -1  33   6       35.58       -2.65    109.41 o
   0  33   6     4567.20     4334.33    261.69 o
   1  33   6     2887.15     2749.63    183.17 o
   2  33   6       78.99       40.92     97.63 o
   3  33   6      334.21      254.38    147.49 o
   4  33   6      409.36      426.29    107.95 o
   5  33   6        0.82       69.40    218.75 o
   6  33   6     2760.83     2561.34    466.22 o
  -7  34   6       22.70      352.69    207.21 o
  -6  34   6      159.36       82.31    191.48 o
  -5  34   6     1336.26     1523.71    229.09 o
  -4  34   6     1807.77     2061.15    233.48 o
  -3  34   6     8450.79     7898.88    519.37 o
  -2  34   6      348.22      333.18    145.40 o
  -1  34   6      904.76     2126.00    496.54 o
   0  34   6      174.56      209.36     64.07 o
   1  34   6      507.95      404.14     78.48 o
   2  34   6      886.57      732.17    113.10 o
   3  34   6     7175.58     7159.46    303.81 o
   4  34   6       87.08      309.33    125.90 o
   5  34   6      254.65      428.97    187.00 o
   6  34   6      270.97      207.76    226.27 o
  -7  35   6     2037.31     3520.72    582.89 o
  -6  35   6      529.93      677.31    292.87 o
  -5  35   6     2421.59     2809.95    282.64 o
  -4  35   6       71.85       65.13     90.92 o
  -3  35   6      377.99      952.29    206.52 o
  -2  35   6     3659.94     3811.99    337.75 o
  -1  35   6    17729.99    17238.98    645.39 o
   0  35   6      284.47      366.18     90.82 o
   1  35   6      762.37      762.98    108.69 o
   2  35   6     2611.71     2927.30    241.73 o
   3  35   6     1316.42     1311.45    221.70 o
   4  35   6     1226.74      806.26    187.11 o
   5  35   6      581.28     1036.65    305.43 o
   6  35   6      155.39      154.40    164.59 o
  -7  36   6     4843.20     5614.21    668.18 o
  -6  36   6     1489.87     1348.01    302.03 o
  -5  36   6       31.88      239.63    151.64 o
  -4  36   6      957.10      976.16    174.02 o
  -3  36   6        5.89      304.18    145.74 o
  -2  36   6     6836.46     6872.65    449.74 o
  -1  36   6     2880.26     3712.20    315.30 o
   0  36   6     1189.42     1018.49    227.81 o
   1  36   6     3605.74     3415.43    224.71 o
   2  36   6     7780.36     7300.77    386.06 o
   3  36   6      716.83      550.34    264.05 o
   4  36   6     1246.95     1382.54    329.48 o
   5  36   6      508.81      272.73    192.35 o
   6  36   6       90.03       74.12    159.35 o
  -7  37   6     1941.01     2019.56    404.87 o
  -6  37   6       70.04      285.80    260.29 o
  -5  37   6      903.15     1383.26    256.50 o
  -4  37   6       76.58       99.13     94.06 o
  -3  37   6      400.80     1479.60    326.76 o
  -2  37   6      466.74      580.55    156.24 o
  -1  37   6      953.95      952.00    161.62 o
   0  37   6       43.05        8.16     63.42 o
   1  37   6      624.66      469.98    103.36 o
   2  37   6     1016.53     1445.03    179.54 o
   3  37   6     2900.69     2923.02    329.59 o
   4  37   6      651.72      849.58    279.96 o
   5  37   6      685.01      645.32    270.13 o
  -7  38   6        8.92      301.54    156.17 o
  -6  38   6     1740.84     2236.56    426.64 o
  -5  38   6     1862.77     2352.33    307.70 o
  -4  38   6      310.88      236.25    114.06 o
  -3  38   6    12623.81    11193.68    620.07 o
  -2  38   6      678.27      595.77    144.09 o
  -1  38   6     1097.13      983.86    165.54 o
   0  38   6     5401.62     5090.25    337.76 o
   1  38   6      336.88      411.63     93.19 o
   2  38   6     6175.80     6097.03    494.25 o
   3  38   6     3477.04     3598.25    452.87 o
   4  38   6      365.69      554.02    219.70 o
   5  38   6     2016.92     1793.41    388.07 o
  -7  39   6     3130.86     2677.71    468.79 o
  -6  39   6     3949.73     3927.17    538.62 o
  -5  39   6     1115.70     1305.70    236.90 o
  -4  39   6     1522.79     1867.29    284.79 o
  -3  39   6     2062.63     2689.44    325.68 o
  -2  39   6        2.72       35.25     94.50 o
  -1  39   6     1090.68     1130.54    181.63 o
   0  39   6     1344.35     1263.35    183.69 o
   1  39   6      330.84      278.39    107.20 o
   2  39   6        0.06      290.24    147.96 o
   3  39   6      675.54     1165.89    288.73 o
   4  39   6     1761.37     1338.69    304.81 o
   5  39   6        2.72      200.79    202.68 o
  -6  40   6       64.53      284.49    177.25 o
  -5  40   6        6.49       94.66    146.97 o
  -4  40   6     2244.96     2636.43    465.09 o
  -3  40   6      161.60      198.77    124.10 o
  -2  40   6       37.37      104.31    115.17 o
  -1  40   6     1274.43     1436.69    211.71 o
   0  40   6     3072.26     2943.06    262.08 o
   1  40   6      543.24      758.83    165.42 o
   2  40   6      152.58      127.82    190.60 o
   3  40   6     5408.67     5868.77    577.51 o
   4  40   6     1068.08      721.64    345.73 o
   5  40   6     1337.43     1436.85    348.50 o
  -6  41   6      345.58      616.40    296.07 o
  -5  41   6     3264.80     3191.03    360.55 o
  -4  41   6        5.66      602.63    254.89 o
  -3  41   6      250.62      153.39    109.63 o
  -2  41   6     2176.81     2276.13    281.84 o
  -1  41   6     3701.83     4645.99    377.18 o
   0  41   6      538.69      427.19    134.25 o
   1  41   6      891.26     1143.57    266.19 o
   2  41   6     5089.87     4966.75    549.12 o
   3  41   6     5448.17     5800.87    515.70 o
   4  41   6      103.23       14.84    164.18 o
   5  41   6     2825.87     3260.82    519.51 o
  -6  42   6     2183.54     2312.20    579.51 o
  -5  42   6       52.70      190.62    182.34 o
  -4  42   6     5446.41     5183.12    472.02 o
  -3  42   6       55.81       63.19    137.06 o
  -2  42   6     7125.25     7270.84    603.91 o
  -1  42   6     9150.13     9089.92    995.63 o
   0  42   6      546.04      353.10    147.31 o
   1  42   6     8933.62     8621.15    565.33 o
   2  42   6     1996.05     2539.91    414.05 o
   3  42   6     1005.06     1166.98    253.90 o
   4  42   6     1022.10      622.20    347.92 o
  -6  43   6       98.60      327.44    331.96 o
  -5  43   6       47.68      360.33    206.17 o
  -4  43   6      694.02      879.46    207.92 o
  -3  43   6      754.12     1061.61    244.02 o
  -2  43   6     1609.90     1784.27    305.88 o
  -1  43   6       45.16      546.99    207.43 o
   0  43   6        0.71       60.45    103.80 o
   1  43   6     1299.38     1652.19    429.22 o
   2  43   6     6629.85     6447.35    628.85 o
   3  43   6      445.76      713.57    300.98 o
   4  43   6      626.01      861.42    397.90 o
  -5  44   6     2033.61     1805.69    380.75 o
  -4  44   6      968.08     1081.61    369.25 o
  -3  44   6     1778.26     2052.41    355.36 o
  -2  44   6      561.75      614.10    176.39 o
  -1  44   6     2249.69     2440.88    338.95 o
   0  44   6     1859.57     1598.93    259.41 o
   1  44   6     5485.51     5588.27    758.83 o
   2  44   6     1566.50     1645.76    352.68 o
   3  44   6     4476.72     4699.91    595.35 o
   4  44   6     1667.20     2003.17    417.77 o
  -5  45   6     1955.37     2069.35    396.86 o
  -4  45   6      732.37      628.60    217.99 o
  -3  45   6     2831.53     2678.44    427.86 o
  -2  45   6      200.66      264.78    147.30 o
  -1  45   6       15.08       27.40     96.80 o
   0  45   6       15.97       15.16    147.58 o
   1  45   6      220.73      627.15    336.47 o
   2  45   6        7.48     -104.49    395.02 o
   3  45   6     1212.25     1399.57    351.83 o
   4  45   6       52.17      107.58    223.78 o
  -5  46   6       46.10      395.15    198.84 o
  -4  46   6      130.49       62.25    150.74 o
  -3  46   6      973.64      855.98    230.02 o
  -2  46   6     1107.09     1458.31    304.04 o
  -1  46   6      115.21      -14.15    109.03 o
   0  46   6      844.70      772.65    315.19 o
   1  46   6     1761.90     1965.29    442.01 o
   2  46   6      529.20      446.71    197.26 o
   3  46   6      731.80      861.17    314.29 o
  -5  47   6      739.75     1029.55    363.70 o
  -4  47   6      677.45      669.59    197.17 o
  -3  47   6     2882.15     2889.61    414.76 o
  -2  47   6     2781.13     2565.98    392.53 o
  -1  47   6      924.28      460.00    149.52 o
   0  47   6      129.35      511.26    245.10 o
   1  47   6     1024.82     1556.35    689.19 o
   2  47   6      646.19      410.61    238.83 o
   3  47   6     6867.20     6760.38    723.80 o
  -4  48   6      710.95      634.74    248.07 o
  -3  48   6     1173.11     1706.60    327.71 o
  -2  48   6      911.54      831.54    448.95 o
  -1  48   6     5831.20     4711.56    729.07 o
   0  48   6      202.87      163.57    161.20 o
   1  48   6     8817.03     8670.71   1398.16 o
   2  48   6      830.84      771.89    273.10 o
   3  48   6      618.14      488.00    528.86 o
  -4  49   6      103.49       74.27    100.00 o
  -3  49   6      290.96      674.97    184.96 o
  -2  49   6     1002.78     1170.36    305.16 o
  -1  49   6     1369.18     1270.97    390.35 o
   0  49   6      628.43      704.55    256.10 o
   1  49   6      460.93      989.39    373.65 o
   2  49   6     3963.34     3629.90    669.63 o
  -3  50   6      569.77      695.62    229.83 o
  -2  50   6      319.07      260.73    595.09 o
  -1  50   6     1177.81     1131.61    389.73 o
   0  50   6      254.93       18.33    320.84 o
   1  50   6     2580.32     2234.94    503.54 o
   2  50   6      323.01      163.33    117.04 o
  -3  51   6     2062.03     2006.19    478.40 o
  -2  51   6     1582.74     1830.07    522.91 o
  -1  51   6      419.61      750.04    302.80 o
   0  51   6      127.53      173.12    185.17 o
   1  51   6       21.44      151.76    193.29 o
  -2  52   6      342.23      522.76    259.26 o
  -1  52   6      283.15      228.20    298.48 o
   0  52   6     1019.78     1314.92    416.87 o
  -9   0   7     1377.20     1117.97    327.97 o
  -7   0   7     5747.15     6111.84    652.88 o
  -5   0   7     1284.47     1203.35    168.05 o
  -3   0   7    42198.82    41068.22    977.75 o
  -1   0   7    22429.94    23484.56   1566.77 o
   1   0   7    62436.10    59474.35   1215.70 o
   3   0   7    11536.36    11670.44    479.15 o
   5   0   7     6269.42     6999.96    719.55 o
   7   0   7       83.07      209.51    173.67 o
 -10   1   7      502.23      538.25    398.44 o
  -9   1   7      861.07      672.28    178.55 o
  -8   1   7     1627.07     1719.41    246.13 o
  -7   1   7      600.88      863.47    205.11 o
  -6   1   7      553.91      633.07    105.08 o
  -5   1   7     6189.03     5979.54    274.85 o
  -4   1   7       20.18       26.66     44.90 o
  -3   1   7     6133.25     5930.35    282.38 o
  -2   1   7      160.37      342.51    166.89 o
  -1   1   7      306.55      258.21    130.77 o
   0   1   7      104.19      167.01     67.08 o
   1   1   7        4.84       78.36     64.48 o
   2   1   7     1434.46     1400.53    108.68 o
   3   1   7     6146.00     5764.13    242.05 o
   4   1   7     1017.71      970.21    104.17 o
   5   1   7     2824.61     3204.07    244.48 o
   6   1   7        4.73      -45.79     66.44 o
   7   1   7      164.22      149.75    136.41 o
   8   1   7        8.38       -7.40    170.58 o
 -10   2   7       74.64      128.83    194.09 o
  -9   2   7       20.41      136.44    164.23 o
  -8   2   7      659.85      617.79    154.99 o
  -7   2   7      411.75      854.75    192.24 o
  -6   2   7     1845.37     1670.60    162.60 o
  -5   2   7     3066.06     2945.38    192.02 o
  -4   2   7      224.32      148.11     47.78 o
  -3   2   7    28801.16    29338.73    572.05 o
  -2   2   7     3841.10     3753.63    455.23 o
  -1   2   7      994.99     1151.75    255.41 o
   0   2   7      511.00      755.92    116.94 o
   1   2   7    10961.23    10762.99    423.61 o
   2   2   7     5611.80     5485.17    225.50 o
   3   2   7    14299.57    14213.75    373.80 o
   4   2   7     4043.58     3752.40    206.19 o
   5   2   7     4437.00     4528.74    288.90 o
   6   2   7     1323.37     1221.69    166.32 o
   7   2   7      699.11      889.90    213.34 o
   8   2   7      654.05      538.29    241.33 o
 -10   3   7      247.75      204.02    209.40 o
  -9   3   7     6018.54     6014.53    588.93 o
  -8   3   7        7.38      111.19    151.76 o
  -7   3   7    18658.97    19332.63    808.18 o
  -6   3   7      401.09      182.21     61.05 o
  -5   3   7     3665.25     3583.48    211.61 o
  -4   3   7     4353.50     4528.80    244.81 o
  -3   3   7     3767.26     3731.16    241.24 o
  -2   3   7       38.76      111.65    164.54 o
  -1   3   7     5817.82     5568.25    565.15 o
   0   3   7      564.14      682.08    212.15 o
   1   3   7     6704.23     6527.93    332.88 o
   2   3   7     4592.43     4663.76    206.39 o
   3   3   7     2579.63     2662.22    173.12 o
   4   3   7      264.89      243.58     59.01 o
   5   3   7     2743.79     2744.81    228.12 o
   6   3   7      473.85      454.74    100.79 o
   7   3   7    14299.33    14922.15    777.49 o
   8   3   7      486.62      489.47    262.25 o
 -10   4   7      265.61      244.76    208.57 o
  -9   4   7        7.43      207.89    147.60 o
  -8   4   7     3173.70     2930.52    327.32 o
  -7   4   7       63.41      101.45    115.62 o
  -6   4   7     1106.68      870.30    118.96 o
  -5   4   7      790.58      771.87    102.06 o
  -4   4   7      114.04       80.01     48.69 o
  -3   4   7    23738.19    24060.96    606.43 o
  -2   4   7     1304.34     1264.92    152.06 o
  -1   4   7       37.55       29.78    191.22 o
   0   4   7    16701.45    16830.64    948.77 o
   1   4   7     7517.42     7689.21    367.15 o
   2   4   7       21.21        0.28     45.21 o
   3   4   7    28622.28    27894.60    550.71 o
   4   4   7      478.74      343.45     60.55 o
   5   4   7     1346.22     1336.17    174.15 o
   6   4   7      167.83        4.90     74.27 o
   7   4   7     1044.13     1478.71    261.81 o
   8   4   7     1516.84     1214.90    275.04 o
 -10   5   7       51.29       20.69    148.24 o
  -9   5   7        1.15       -4.28    262.75 o
  -8   5   7     1163.36     1241.20    225.87 o
  -7   5   7        3.91       35.74     71.24 o
  -6   5   7     2978.20     2940.39    227.23 o
  -5   5   7    21044.32    21057.41    519.20 o
  -4   5   7     1970.78     1945.30    166.29 o
  -3   5   7     3350.37     3433.11    292.26 o
  -2   5   7       14.73      -51.05     65.33 o
  -1   5   7     6148.43     7702.05    644.70 o
   0   5   7      940.12      968.08    219.97 o
   1   5   7       15.89       91.55     68.43 o
   2   5   7     2864.90     2806.25    180.24 o
   3   5   7      593.46      747.78    100.10 o
   4   5   7      317.83      285.54     71.83 o
   5   5   7     6782.58     6635.21    374.04 o
   6   5   7     2686.22     2771.82    252.42 o
   7   5   7      840.32      648.83    161.61 o
   8   5   7       88.52       99.09    105.53 o
 -10   6   7     1209.54      767.23    194.15 o
  -9   6   7       53.84      -96.50    196.07 o
  -8   6   7       71.95        8.14     99.18 o
  -7   6   7     2232.39     2486.63    239.59 o
  -6   6   7      545.27      442.47    109.52 o
  -5   6   7     2601.00     2569.60    187.39 o
  -4   6   7     2448.79     2514.13    209.64 o
  -3   6   7     2118.70     1819.79    193.56 o
  -2   6   7     7186.99     7473.36    337.21 o
  -1   6   7    31178.32    33804.09   1352.10 o
   0   6   7     6043.43     6377.24    466.46 o
   1   6   7    51145.71    49100.91    662.39 o
   2   6   7       49.54       50.13     45.86 o
   3   6   7       18.40       63.01     52.72 o
   4   6   7     1524.99     1369.27    142.70 o
   5   6   7     5543.71     5744.76    349.97 o
   6   6   7       28.73      197.53    107.71 o
   7   6   7      570.17      475.35    126.44 o
   8   6   7     1666.21     1973.65    407.04 o
 -10   7   7      494.32      251.18    220.38 o
  -9   7   7      137.41      306.51    197.87 o
  -8   7   7      359.28      321.12    101.91 o
  -7   7   7     1918.79     1773.65    213.26 o
  -6   7   7     1232.09     1221.16    147.52 o
  -5   7   7     2176.89     2107.55    181.95 o
  -4   7   7     2916.32     2844.05    206.37 o
  -3   7   7      326.71      332.96     81.96 o
  -2   7   7     4847.11     5178.63    289.04 o
  -1   7   7    11248.81    10633.89    373.03 o
   0   7   7      467.62      538.86    125.42 o
   1   7   7     2731.02     2653.19    160.44 o
   2   7   7      959.50      956.24    104.67 o
   3   7   7     4468.53     4260.72    235.34 o
   4   7   7     3791.79     3654.85    229.17 o
   5   7   7     3441.12     3786.05    288.37 o
   6   7   7      627.06      844.52    162.46 o
   7   7   7      238.78      404.59    124.40 o
   8   7   7      349.29      753.04    263.15 o
  -9   8   7       16.66       30.45    233.13 o
  -8   8   7      936.13      930.24    190.15 o
  -7   8   7     3531.13     3188.29    294.36 o
  -6   8   7     1649.61     1477.31    174.69 o
  -5   8   7     6224.41     6546.28    318.83 o
  -4   8   7     4779.50     5052.25    278.72 o
  -3   8   7    18990.51    18920.76    579.42 o
  -2   8   7     1889.11     2158.70    191.14 o
  -1   8   7      170.97      203.86     51.27 o
   0   8   7      435.99      449.87     86.76 o
   1   8   7     2123.02     2176.81    155.01 o
   2   8   7     5530.63     5603.93    244.37 o
   3   8   7    27660.55    27454.74    583.22 o
   4   8   7      153.53      176.60     70.41 o
   5   8   7    13153.77    12981.18    518.18 o
   6   8   7     5166.03     5153.50    367.26 o
   7   8   7     1737.98     1662.38    252.46 o
   8   8   7       43.84      252.27    254.80 o
  -9   9   7     4275.23     4652.17    521.40 o
  -8   9   7      149.12      300.20    118.85 o
  -7   9   7     4169.05     4752.67    355.26 o
  -6   9   7      183.17      187.94     94.36 o
  -5   9   7      267.49      226.64     79.79 o
  -4   9   7     1154.71      999.60    127.18 o
  -3   9   7     6456.05     6658.05    347.19 o
  -2   9   7     4847.23     4959.05    275.54 o
  -1   9   7     6155.69     6660.47    384.48 o
   0   9   7     2711.76     2830.11    229.57 o
   1   9   7     4047.69     3823.80    174.14 o
   2   9   7     6563.26     6277.70    289.77 o
   3   9   7      917.78      818.16    107.93 o
   4   9   7       30.76       34.19     62.49 o
   5   9   7       67.86      116.02    122.67 o
   6   9   7      210.09      192.87    108.87 o
   7   9   7     2964.39     3250.63    351.85 o
   8   9   7     1152.13     1114.98    391.57 o
  -9  10   7      142.07        9.05    240.51 o
  -8  10   7      385.74      397.88    131.38 o
  -7  10   7     1287.50     1608.04    211.36 o
  -6  10   7     2326.10     2341.89    225.59 o
  -5  10   7      515.49      508.36    106.05 o
  -4  10   7     3309.25     3269.18    229.62 o
  -3  10   7    15257.86    14763.37    518.74 o
  -2  10   7      116.21      172.01     65.27 o
  -1  10   7     3352.28     3370.35    273.18 o
   0  10   7    11632.32    11893.05    318.11 o
   1  10   7     2986.71     2656.46    136.31 o
   2  10   7     5751.25     5293.71    262.41 o
   3  10   7     5311.64     5386.02    256.76 o
   4  10   7     4871.34     4929.30    266.42 o
   5  10   7     2891.55     2799.19    265.39 o
   6  10   7      472.00      445.36    124.75 o
   7  10   7      229.52      224.60    161.61 o
   8  10   7        5.21       19.59    417.41 o
  -9  11   7        8.04      315.87    279.99 o
  -8  11   7        2.30     -139.28    223.35 o
  -7  11   7      668.25      696.39    147.15 o
  -6  11   7     4944.62     5020.22    361.29 o
  -5  11   7    20872.06    20451.07    595.78 o
  -4  11   7     5019.60     4528.31    272.75 o
  -3  11   7      283.25      125.16     81.00 o
  -2  11   7     5230.85     5153.36    286.76 o
  -1  11   7     4560.91     4624.98    314.39 o
   0  11   7     1756.22     1683.22    194.46 o
   1  11   7        7.13       12.31     71.11 o
   2  11   7       88.22      152.37     84.29 o
   3  11   7       35.89       59.55     56.43 o
   4  11   7       40.76       37.34     50.68 o
   5  11   7     5660.05     5669.88    369.01 o
   6  11   7     6010.80     5855.14    538.17 o
   7  11   7      577.76      516.89    244.62 o
  -9  12   7      599.81      799.89    430.23 o
  -8  12   7     1700.88     1540.34    278.65 o
  -7  12   7     4712.63     5046.15    356.15 o
  -6  12   7       14.64       66.86    101.19 o
  -5  12   7     1163.32     1255.58    155.10 o
  -4  12   7        2.73      -13.89     63.89 o
  -3  12   7     1419.05     1476.27    156.84 o
  -2  12   7     1038.10      949.96    154.05 o
  -1  12   7     8396.73     7578.29    413.20 o
   0  12   7    17277.87    17302.50    594.64 o
   1  12   7    16682.32    15538.13    599.02 o
   2  12   7     3186.92     3302.96    200.20 o
   3  12   7     2157.70     2328.77    172.93 o
   4  12   7      123.57      123.96     63.87 o
   5  12   7     1917.70     1814.75    239.19 o
   6  12   7     1121.51     1382.88    279.47 o
   7  12   7     1175.94     1184.42    303.76 o
  -9  13   7     2779.61     3235.21    666.10 o
  -8  13   7      238.72      257.99    290.80 o
  -7  13   7     1790.83     1833.27    220.59 o
  -6  13   7     3901.95     3985.98    355.97 o
  -5  13   7      164.46      227.51     77.70 o
  -4  13   7     1962.27     2067.92    170.05 o
  -3  13   7     2406.44     2218.23    190.44 o
  -2  13   7     6035.12     6127.95    370.75 o
  -1  13   7    11445.08    11433.24    421.38 o
   0  13   7      702.39      866.17    140.30 o
   1  13   7     2299.22     2251.18    236.59 o
   2  13   7    27047.42    26361.13    746.24 o
   3  13   7      743.26      892.39    130.03 o
   4  13   7     1525.37     1583.33    203.28 o
   5  13   7     1488.01     1594.70    230.68 o
   6  13   7        1.42      106.27    139.79 o
   7  13   7      743.94      752.48    236.73 o
  -9  14   7      115.81       22.27    205.38 o
  -8  14   7     2554.32     3026.06    413.07 o
  -7  14   7        7.54       28.29    115.80 o
  -6  14   7     4405.60     5128.30    371.78 o
  -5  14   7     4916.12     4655.55    269.67 o
  -4  14   7     2448.56     2189.75    180.18 o
  -3  14   7    21167.60    20322.28    562.55 o
  -2  14   7        4.01       10.12     71.22 o
  -1  14   7      559.88      435.47    118.17 o
   0  14   7      386.68      395.93    126.82 o
   1  14   7     6244.67     6543.94    402.31 o
   2  14   7     2162.62     2168.33    221.35 o
   3  14   7     9949.26     9886.69    407.30 o
   4  14   7    10315.28    10261.09    563.58 o
   5  14   7     2017.35     2018.09    251.22 o
   6  14   7     2711.45     2565.64    344.66 o
   7  14   7     1383.97     1344.49    374.23 o
  -9  15   7      138.01      345.35    167.16 o
  -8  15   7       35.42      -23.42    113.08 o
  -7  15   7     7424.69     7851.74    409.03 o
  -6  15   7     1457.12     1723.72    211.77 o
  -5  15   7     2390.59     2481.72    213.39 o
  -4  15   7     3849.25     3928.39    238.10 o
  -3  15   7    14191.33    14064.25    471.07 o
  -2  15   7    19354.62    18341.39    503.80 o
  -1  15   7      869.96      957.53    100.99 o
   0  15   7      362.84      380.13    105.60 o
   1  15   7     6222.22     6081.36    390.12 o
   2  15   7    12380.75    12132.34    515.99 o
   3  15   7     1544.62     1552.80    188.40 o
   4  15   7      146.32      300.20    116.71 o
   5  15   7      246.34      330.04    115.75 o
   6  15   7      173.63      334.89    139.97 o
   7  15   7     2608.06     2479.14    528.94 o
  -9  16   7       27.00      135.69    280.86 o
  -8  16   7      257.30       30.25    163.44 o
  -7  16   7      224.12      542.14    147.46 o
  -6  16   7      106.95       64.53    100.86 o
  -5  16   7      393.31      328.39    160.88 o
  -4  16   7    16904.33    15893.64    476.67 o
  -3  16   7     2613.26     2547.63    201.36 o
  -2  16   7     9450.73     9507.52    392.92 o
  -1  16   7     1278.37     1322.44    123.09 o
   0  16   7     2966.11     3071.00    275.47 o
   1  16   7      311.72      255.57     90.01 o
   2  16   7      180.81      193.00     69.61 o
   3  16   7     1060.69     1011.79    146.73 o
   4  16   7     1180.18      981.25    162.03 o
   5  16   7      935.82     1016.39    176.93 o
   6  16   7       21.78      536.18    222.86 o
   7  16   7      302.23      245.73    220.41 o
  -9  17   7      249.12      151.58    163.61 o
  -8  17   7      207.85      356.19    244.54 o
  -7  17   7     3453.44     4089.79    298.23 o
  -6  17   7     8723.14     8864.53    450.78 o
  -5  17   7     6160.67     6073.57    330.93 o
  -4  17   7     6885.18     6981.50    318.90 o
  -3  17   7      655.47      515.53     76.37 o
  -2  17   7     3828.60     3646.80    247.76 o
  -1  17   7     1380.45     1359.16    180.36 o
   0  17   7      345.30      277.16     83.57 o
   1  17   7       19.13      106.47    109.72 o
   2  17   7       42.77      102.85     64.52 o
   3  17   7     4359.11     4401.89    319.07 o
   4  17   7       14.05      203.90    111.25 o
   5  17   7     5945.31     6228.13    421.20 o
   6  17   7    13174.08    13525.46    789.91 o
   7  17   7      327.07      101.68    170.14 o
  -9  18   7       23.47       51.48    309.77 o
  -8  18   7     1764.38     1430.31    249.83 o
  -7  18   7     9736.31     9802.06    451.66 o
  -6  18   7     4563.03     4871.40    342.44 o
  -5  18   7     5457.25     5301.22    309.02 o
  -4  18   7        7.87      118.64     68.45 o
  -3  18   7    20663.55    20581.79    526.88 o
  -2  18   7       68.41      121.29     85.32 o
  -1  18   7    14162.04    13289.67    650.61 o
   0  18   7     9510.08     9073.54    486.86 o
   1  18   7    13252.06    12879.48    586.01 o
   2  18   7      151.28      173.43     91.50 o
   3  18   7       29.39      165.30    139.82 o
   4  18   7      223.78      296.90    103.15 o
   5  18   7     1931.28     2440.25    232.85 o
   6  18   7     2693.51     4015.41    380.41 o
   7  18   7      752.21      729.77    307.54 o
  -9  19   7       19.16     -156.94    228.10 o
  -8  19   7     1960.19     2071.36    384.95 o
  -7  19   7      766.24      917.41    205.41 o
  -6  19   7      229.99      249.49     94.57 o
  -5  19   7      240.23      175.85     76.74 o
  -4  19   7     4755.72     4609.96    272.30 o
  -3  19   7     4383.68     4772.77    281.19 o
  -2  19   7     5996.69     5851.40    265.36 o
  -1  19   7     7941.09     8380.87    465.26 o
   0  19   7      938.78      779.24    205.10 o
   1  19   7       44.13       31.77     97.63 o
   2  19   7    18755.70    18123.49    654.41 o
   3  19   7     6491.31     6067.18    378.95 o
   4  19   7     1282.33     1284.75    187.87 o
   5  19   7     1559.81     1614.16    171.61 o
   6  19   7     1092.58     1749.33    257.29 o
   7  19   7      154.97       64.46    164.20 o
  -9  20   7      156.27      -97.29    214.97 o
  -8  20   7      164.40      186.69    193.78 o
  -7  20   7     1836.98     2449.02    279.74 o
  -6  20   7     2270.82     2292.19    224.41 o
  -5  20   7      689.89      555.83    111.50 o
  -4  20   7     4757.78     4478.52    267.03 o
  -3  20   7    20708.68    20400.05    533.92 o
  -2  20   7     5454.69     5283.86    253.11 o
  -1  20   7     1575.45     1680.17    204.14 o
   0  20   7     2282.39     2156.77    305.82 o
   1  20   7     3237.86     3102.72    295.08 o
   2  20   7    15864.11    15699.40    674.96 o
   3  20   7     2208.43     2274.71    242.11 o
   4  20   7     5294.28     5582.38    365.58 o
   5  20   7      288.09      315.19     98.38 o
   6  20   7     3853.91     3710.85    444.15 o
   7  20   7       64.48      235.69    294.56 o
  -9  21   7      363.69      426.47    176.13 o
  -8  21   7      459.86      303.08    262.06 o
  -7  21   7    12731.87    12461.57    453.42 o
  -6  21   7      187.21      114.49     87.56 o
  -5  21   7       52.66      -23.13     67.19 o
  -4  21   7      369.92      347.14     95.24 o
  -3  21   7     7836.28     7974.57    329.23 o
  -2  21   7    10326.44    10622.40    403.37 o
  -1  21   7     1440.19     1444.82    198.69 o
   0  21   7       16.90      -43.86     78.71 o
   1  21   7       76.99      128.31     88.68 o
   2  21   7     8023.82     7612.54    475.05 o
   3  21   7       53.07      -83.31    108.95 o
   4  21   7     4659.82     4805.25    344.37 o
   5  21   7      239.09      390.29    101.14 o
   6  21   7      405.92      318.30    171.26 o
   7  21   7     3392.09     2741.81   1033.43 o
  -9  22   7      269.72      106.62    149.75 o
  -8  22   7     1031.07      899.47    335.77 o
  -7  22   7      167.07       57.53    144.27 o
  -6  22   7       76.18      131.21    114.57 o
  -5  22   7      813.86      866.98    124.51 o
  -4  22   7      646.36      601.63    102.48 o
  -3  22   7       25.17       45.00     65.05 o
  -2  22   7     4921.18     5078.37    334.21 o
  -1  22   7      772.46      871.78    165.36 o
   0  22   7     7249.96     7070.66    435.81 o
   1  22   7     5839.94     5915.83    382.59 o
   2  22   7      359.81      446.69    188.76 o
   3  22   7     2413.98     2379.94    261.93 o
   4  22   7      932.62     1286.16    150.80 o
   5  22   7      151.66      181.23     88.89 o
   6  22   7      723.50     1053.73    302.53 o
   7  22   7      840.90     1081.89    474.04 o
  -9  23   7       56.04      143.62    188.59 o
  -8  23   7     2219.75     2579.29    445.12 o
  -7  23   7     1320.44     1519.41    313.24 o
  -6  23   7     4503.18     4331.40    340.19 o
  -5  23   7      391.45      355.95    102.41 o
  -4  23   7    10888.55    10284.31    414.88 o
  -3  23   7      601.71      749.98    111.02 o
  -2  23   7     1463.43     1423.94    204.64 o
  -1  23   7      596.58      587.13    209.74 o
   0  23   7      152.30      190.18    112.58 o
   1  23   7      439.47      313.57    120.73 o
   2  23   7     3228.19     3544.40    328.00 o
   3  23   7        1.96      -45.04     84.20 o
   4  23   7      137.34      384.00    105.96 o
   5  23   7      525.48      502.19    156.50 o
   6  23   7     6439.77     7119.32    837.18 o
   7  23   7      109.67      187.00    533.65 o
  -9  24   7      402.58      225.75    144.98 o
  -8  24   7      406.34      525.94    225.59 o
  -7  24   7     2881.53     3306.41    302.55 o
  -6  24   7    16609.24    16392.75    610.46 o
  -5  24   7     4506.10     4762.25    302.51 o
  -4  24   7     5787.93     6467.60    339.44 o
  -3  24   7     7530.49     7351.75    368.04 o
  -2  24   7    11888.03    12291.96    523.19 o
  -1  24   7     8201.70     8433.69    384.49 o
   0  24   7     3746.46     3931.08    379.90 o
   1  24   7     8926.03     8888.29    527.33 o
   2  24   7      546.06      825.51    181.21 o
   3  24   7     1542.34     1564.28    238.15 o
   4  24   7      742.86      673.41    111.65 o
   5  24   7     1415.15     1586.19    201.87 o
   6  24   7     2474.36     2915.36    895.57 o
   7  24   7     1045.29      837.61    315.59 o
  -8  25   7        5.56      192.89    473.85 o
  -7  25   7     3347.00     3776.50    329.34 o
  -6  25   7     1620.86     2569.02    432.74 o
  -5  25   7     4899.43     5424.43    353.03 o
  -4  25   7     5119.71     4850.26    293.84 o
  -3  25   7     4691.16     5069.35    704.79 o
  -2  25   7     1430.45     1422.64    195.60 o
  -1  25   7        7.88       60.16     60.09 o
   0  25   7      902.22      652.53    160.85 o
   1  25   7      316.41      203.96    133.10 o
   2  25   7     2280.49     3150.99    634.04 o
   3  25   7     4986.44     4937.91    395.95 o
   4  25   7     1545.13     1563.19    144.69 o
   5  25   7     1205.98     1070.00    168.25 o
   6  25   7      594.68      650.33    368.84 o
   7  25   7      867.67      874.12    333.28 o
  -8  26   7        3.60      202.17    233.30 o
  -7  26   7      928.01     1891.28    325.59 o
  -6  26   7      199.50      283.82    110.39 o
  -5  26   7     2122.60     2565.34    237.04 o
  -4  26   7       22.91       22.11     70.67 o
  -3  26   7     6026.37     6912.24    481.17 o
  -2  26   7     2432.27     3160.46    339.52 o
  -1  26   7       11.60      -23.53     62.93 o
   0  26   7     2086.17     2036.08    318.52 o
   1  26   7      161.35       41.63    106.36 o
   2  26   7    11548.74    11518.24    619.66 o
   3  26   7      790.48      732.27    176.67 o
   4  26   7     2481.13     2593.01    178.31 o
   5  26   7       99.23      208.43    132.03 o
   6  26   7     2027.86     1870.65    485.27 o
  -8  27   7     3322.10     3608.65    463.79 o
  -7  27   7     2342.59     2698.78    378.65 o
  -6  27   7      616.28      401.72     93.94 o
  -5  27   7       45.85       56.76     83.18 o
  -4  27   7       63.09       18.05     77.00 o
  -3  27   7    11278.05    11932.51    614.79 o
  -2  27   7     9218.72     9075.85    506.50 o
  -1  27   7      335.43      532.61    214.51 o
   0  27   7      882.08      829.73    221.22 o
   1  27   7        3.32       -1.45     77.62 o
   2  27   7     3599.64     3572.87    344.73 o
   3  27   7     2069.70     2153.57    272.57 o
   4  27   7      156.00      222.09     81.44 o
   5  27   7      104.44      179.89    124.20 o
   6  27   7      518.80      721.36    315.94 o
  -8  28   7     1404.60     1714.38    333.94 o
  -7  28   7     1868.92     2525.35    381.96 o
  -6  28   7       97.45       40.69     70.92 o
  -5  28   7       10.79       46.62     70.90 o
  -4  28   7     1012.25     1025.85    176.50 o
  -3  28   7     4356.65     4355.10    387.30 o
  -2  28   7     1574.84     2501.60    435.31 o
  -1  28   7     2024.24     2000.21    220.02 o
   0  28   7        8.40       83.19    115.15 o
   1  28   7     4137.48     3917.94    366.38 o
   2  28   7      506.26      489.46    154.18 o
   3  28   7     1721.49     1533.35    231.25 o
   4  28   7     1039.63      815.19    109.21 o
   5  28   7      913.20      725.39    223.51 o
   6  28   7      209.36      511.66    742.51 o
  -8  29   7      904.20     1482.77    308.39 o
  -7  29   7     2470.37     2601.85    377.59 o
  -6  29   7      221.36      212.81    180.28 o
  -5  29   7      767.74      659.19    155.37 o
  -4  29   7     2883.86     3314.92    309.82 o
  -3  29   7     1128.69     1522.95    300.24 o
  -2  29   7     9968.35    10108.75    546.72 o
  -1  29   7     2464.09     2325.03    262.16 o
   0  29   7        0.98      115.15     98.48 o
   1  29   7      378.06      387.79    147.06 o
   2  29   7       69.86      -21.72     78.96 o
   3  29   7      843.07      914.71    180.95 o
   4  29   7       25.88       40.87     56.35 o
   5  29   7      465.47      393.48    212.94 o
   6  29   7     1132.58      940.80    370.98 o
  -8  30   7      179.59      279.05    188.97 o
  -7  30   7     1754.15     2250.98    350.37 o
  -6  30   7    10183.24    10064.86    551.63 o
  -5  30   7     1734.98     1751.85    225.13 o
  -4  30   7     1862.69     1745.73    211.79 o
  -3  30   7     8094.78     7058.55    481.38 o
  -2  30   7     4352.09     4402.63    418.32 o
  -1  30   7     1094.36     1108.18    198.77 o
   0  30   7      172.61      166.39     98.68 o
   1  30   7     1706.38     1616.79    230.61 o
   2  30   7      607.01     1137.71    442.72 o
   3  30   7      534.40      280.23    119.83 o
   4  30   7      139.06       71.77    166.49 o
   5  30   7        6.35      140.61    182.51 o
   6  30   7     6538.64     5330.77    784.64 o
  -8  31   7      308.81      275.07    247.75 o
  -7  31   7       30.79       -4.37    144.90 o
  -6  31   7     3356.12     3915.88    409.19 o
  -5  31   7     1855.20     2113.45    250.00 o
  -4  31   7       33.13       22.90     93.59 o
  -3  31   7      333.35      222.84    162.92 o
  -2  31   7     1916.51     2239.61    312.66 o
  -1  31   7        2.69      -17.07     96.79 o
   0  31   7      922.18      809.69    130.56 o
   1  31   7       17.05      -17.68    111.85 o
   2  31   7    15843.33    16020.34    769.43 o
   3  31   7      624.98      732.50    174.49 o
   4  31   7     1941.45     1972.74    282.50 o
   5  31   7      383.70      300.50    152.55 o
   6  31   7      208.00       43.01    483.92 o
  -8  32   7      515.58      426.88    237.99 o
  -7  32   7        9.07     -197.29    298.21 o
  -6  32   7       36.41      242.59    197.59 o
  -5  32   7      777.58     1080.60    192.25 o
  -4  32   7      361.69      260.02    104.21 o
  -3  32   7     5845.26     6007.85    455.68 o
  -2  32   7     2398.42     2796.76    544.92 o
  -1  32   7     4832.24     4646.39    380.72 o
   0  32   7     2604.39     2509.39    223.59 o
   1  32   7     1009.73     1096.66    222.96 o
   2  32   7     1692.58     2743.40    369.14 o
   3  32   7     2298.41     2361.27    290.35 o
   4  32   7      224.48      255.98    140.63 o
   5  32   7      108.26       34.01    168.89 o
   6  32   7      377.61      -44.62    197.28 o
  -7  33   7      771.19      587.61    239.83 o
  -6  33   7      317.22      695.51    179.02 o
  -5  33   7       12.78       47.89    174.82 o
  -4  33   7      107.80      346.93    162.53 o
  -3  33   7     2009.93     2433.70    346.17 o
  -2  33   7     9617.89     9633.40    629.24 o
  -1  33   7     1286.15     1088.11    197.94 o
   0  33   7     1392.52     1503.70    229.70 o
   1  33   7       51.55      253.54    160.01 o
   2  33   7     4324.04     4606.56    426.90 o
   3  33   7      807.02      996.25    183.66 o
   4  33   7      544.71      164.33    114.61 o
   5  33   7      185.26      -87.28    171.20 o
   6  33   7      892.31     1053.38    312.29 o
  -7  34   7       30.86     -181.29    181.29 o
  -6  34   7      604.64      954.21    200.60 o
  -5  34   7     2639.61     2557.38    279.10 o
  -4  34   7     4818.09     5087.93    390.77 o
  -3  34   7       65.73       66.17    227.47 o
  -2  34   7     1834.48     2152.21    403.63 o
  -1  34   7       54.05      168.56    106.58 o
   0  34   7      657.08      561.56    146.28 o
   1  34   7     3707.76     3727.99    455.43 o
   2  34   7     5506.77     5597.11    474.94 o
   3  34   7      260.90      192.23    112.92 o
   4  34   7       68.17      100.46    157.06 o
   5  34   7      799.94      418.23    334.39 o
  -7  35   7     3459.80     4035.25    550.39 o
  -6  35   7     2554.02     3611.16    628.38 o
  -5  35   7      369.20      284.18    138.42 o
  -4  35   7      455.13      323.88    182.04 o
  -3  35   7      868.26      887.42    283.30 o
  -2  35   7     9120.99     8970.19    622.91 o
  -1  35   7     3076.28     2772.01    310.75 o
   0  35   7      487.96      472.61    131.68 o
   1  35   7      347.66      667.70    237.30 o
   2  35   7     4520.34     4788.29    448.46 o
   3  35   7      145.09      182.67     92.85 o
   4  35   7       21.96      -23.71    106.81 o
   5  35   7       93.18      120.27    214.34 o
  -7  36   7        3.37       97.26    207.58 o
  -6  36   7     7534.46     7735.75    732.20 o
  -5  36   7       45.25       14.27     83.00 o
  -4  36   7       15.07       41.23    115.29 o
  -3  36   7     9563.51     8495.22    634.19 o
  -2  36   7      877.00     1251.35    256.91 o
  -1  36   7      188.70       39.09    105.25 o
   0  36   7     1828.43     1891.27    245.77 o
   1  36   7     3439.15     3157.86    428.56 o
   2  36   7     2099.10     2203.35    330.20 o
   3  36   7     4876.68     4517.29    499.35 o
   4  36   7     1552.96     1239.50    283.04 o
   5  36   7     1568.43     1646.97    381.12 o
  -7  37   7      254.80      369.93    196.81 o
  -6  37   7      428.58      915.44    458.33 o
  -5  37   7      110.83       40.79     94.43 o
  -4  37   7      191.89      -35.88     99.38 o
  -3  37   7      743.61      811.05    310.58 o
  -2  37   7     1941.46     2172.43    318.94 o
  -1  37   7       62.89      405.03    262.43 o
   0  37   7       30.52      -20.89     71.89 o
   1  37   7      222.71     1021.52    296.32 o
   2  37   7     8292.98     8646.31    790.86 o
   3  37   7       85.93      325.73    180.75 o
   4  37   7       20.38      -54.35    116.48 o
   5  37   7       26.48     -132.04    132.04 o
  -7  38   7      926.54     1159.40    391.87 o
  -6  38   7      269.74      238.58    172.33 o
  -5  38   7       39.97      689.89    207.87 o
  -4  38   7     1515.32     1367.18    237.78 o
  -3  38   7     1686.71     1866.69    305.32 o
  -2  38   7     6995.69     6776.57    552.58 o
  -1  38   7    12478.74    12042.56    679.89 o
   0  38   7       35.62       94.73     66.97 o
   1  38   7     8464.77     7790.71    437.50 o
   2  38   7     6225.93     5875.90    596.46 o
   3  38   7      164.80      271.59    234.12 o
   4  38   7      680.19      630.60    221.89 o
   5  38   7      140.91     1014.85    489.54 o
  -6  39   7       83.42       25.85    194.42 o
  -5  39   7     6311.92     6159.43    512.36 o
  -4  39   7      971.46      884.26    213.85 o
  -3  39   7     1200.55     1417.87    276.45 o
  -2  39   7     3427.81     3193.84    384.68 o
  -1  39   7      176.12      782.00    223.12 o
   0  39   7        3.95       65.40    216.16 o
   1  39   7      114.89      847.17    469.06 o
   2  39   7      967.50     1081.90    251.25 o
   3  39   7      681.49      594.37    469.80 o
   4  39   7      108.84      463.71    209.34 o
   5  39   7    11462.62    11776.27    992.25 o
  -6  40   7     1358.34      896.37    413.51 o
  -5  40   7     1337.25     1554.81    270.63 o
  -4  40   7      868.23      353.45    236.93 o
  -3  40   7     1486.84     1376.24    277.92 o
  -2  40   7       81.16      144.80    125.07 o
  -1  40   7     2454.67     3044.47    365.72 o
   0  40   7      542.54      541.62    131.63 o
   1  40   7    10252.22    10372.70    785.24 o
   2  40   7      773.23      522.44    149.21 o
   3  40   7     6148.11     5467.61    569.47 o
   4  40   7     1927.77     2189.28    419.70 o
  -6  41   7     4771.49     4941.67    619.75 o
  -5  41   7      163.79      273.85    133.91 o
  -4  41   7      369.57      407.11    137.06 o
  -3  41   7      507.72      786.51    244.40 o
  -2  41   7     2010.58     2281.71    338.77 o
  -1  41   7     4720.52     4905.60    464.71 o
   0  41   7        0.53      270.92    275.30 o
   1  41   7     3234.06     3469.17    467.52 o
   2  41   7      204.57      417.24    273.13 o
   3  41   7      284.03      516.95    290.89 o
   4  41   7     1118.33     1123.73    382.98 o
  -6  42   7     3469.95     3382.25    510.89 o
  -5  42   7     3326.11     3176.17    476.18 o
  -4  42   7       10.55      -99.91     99.91 o
  -3  42   7     6499.44     6070.37    564.74 o
  -2  42   7     2927.78     2847.16    411.97 o
  -1  42   7     1142.51     1139.89    236.64 o
   0  42   7     8945.20     8690.49    929.54 o
   1  42   7     1282.47     1646.18    332.23 o
   2  42   7     2789.75     2265.92    366.16 o
   3  42   7     1743.27     1635.31    452.89 o
   4  42   7     1219.41     1074.37    275.86 o
  -5  43   7      321.00      714.50    245.17 o
  -4  43   7      491.40      569.68    153.11 o
  -3  43   7      293.20      312.27    208.81 o
  -2  43   7      138.49      290.07    262.79 o
  -1  43   7      612.84      997.34    227.35 o
   0  43   7     1399.62     1717.67    444.68 o
   1  43   7      827.17     1358.50    359.43 o
   2  43   7      843.56     1362.47    323.14 o
   3  43   7       21.93       50.05    150.08 o
   4  43   7        7.63       79.67    140.49 o
  -5  44   7      850.65      817.62    254.49 o
  -4  44   7      440.54      698.06    212.46 o
  -3  44   7        0.62      100.22    145.77 o
  -2  44   7     7348.13     6898.97    589.98 o
  -1  44   7     3101.80     2998.96    357.14 o
   0  44   7     2345.79     2099.63    470.67 o
   1  44   7     4826.48     4878.65    565.78 o
   2  44   7     5187.17     5903.64    623.40 o
   3  44   7        6.29     -230.69    253.83 o
  -5  45   7     1517.29     1167.55    303.29 o
  -4  45   7     5102.78     5207.32    496.35 o
  -3  45   7      229.81      712.54    198.87 o
  -2  45   7     1094.81     1349.84    273.73 o
  -1  45   7       79.76      214.04    622.43 o
   0  45   7       27.09      193.62    242.52 o
   1  45   7       26.01      842.01    284.57 o
   2  45   7     3723.88     3681.88    498.04 o
   3  45   7      280.67      327.84    200.78 o
  -5  46   7      316.71      320.95    384.84 o
  -4  46   7      596.44     1218.52    320.53 o
  -3  46   7       51.86       78.05    332.68 o
  -2  46   7       17.09      113.73    124.90 o
  -1  46   7     1586.59     1306.69    371.53 o
   0  46   7     1948.82     1425.51    380.65 o
   1  46   7     4294.13     4207.94    525.87 o
   2  46   7      512.73      687.64    245.17 o
   3  46   7     1731.69     1509.08    353.98 o
  -4  47   7     5029.94     4810.43    481.79 o
  -3  47   7        2.62      135.78    185.81 o
  -2  47   7      113.36      487.82    492.26 o
  -1  47   7      187.68      195.77    177.52 o
   0  47   7      303.23      307.71    485.06 o
   1  47   7      264.31      561.13    215.59 o
   2  47   7     1662.83     1228.57    350.18 o
  -4  48   7     2480.86     2572.00    353.72 o
  -3  48   7     3026.54     2399.36    653.69 o
  -2  48   7     6435.40     6183.68    817.60 o
  -1  48   7     1956.45     1466.99    388.01 o
   0  48   7    10327.96     9870.72   1062.06 o
   1  48   7      243.89       87.11    215.24 o
   2  48   7     2403.78     2516.87    425.77 o
  -3  49   7       22.76      243.79    273.95 o
  -2  49   7      227.56      438.07    380.25 o
  -1  49   7        5.15       66.53    217.84 o
   0  49   7       10.26      466.38    350.11 o
   1  49   7      119.11      115.58    156.57 o
  -3  50   7       19.24       62.08    216.34 o
  -2  50   7     3306.32     2989.15    589.99 o
  -1  50   7      641.81     1035.68    325.83 o
   0  50   7     1821.41     1980.60    928.95 o
   1  50   7     1397.60     1544.83    348.98 o
  -2  51   7      359.76      327.85    312.40 o
  -1  51   7       16.42      293.93    147.17 o
   0  51   7      492.37      688.45    293.62 o
  -8   0   8      229.43      -65.00    234.26 o
  -6   0   8    10392.18     9543.76    557.59 o
  -4   0   8    39093.80    38394.02   1049.71 o
  -2   0   8    19153.49    18943.35   1513.49 o
   0   0   8    78431.41    75819.75   1238.23 o
   2   0   8    19641.22    18689.97    575.21 o
   4   0   8    11706.49    11584.96    534.73 o
   6   0   8     3776.77     4169.51    466.06 o
  -9   1   8      127.61     -112.47    199.46 o
  -8   1   8     1117.89     1006.18    258.31 o
  -7   1   8     4396.54     4042.09    346.32 o
  -6   1   8     4890.99     5202.89    296.95 o
  -5   1   8      203.24      130.04     54.85 o
  -4   1   8     5630.29     6238.94    277.33 o
  -3   1   8     2461.99     2567.24    215.16 o
  -2   1   8     2729.64     3189.57    450.50 o
  -1   1   8      465.89      655.25    203.13 o
   0   1   8       88.83       69.12     77.00 o
   1   1   8      171.66       82.97     54.52 o
   2   1   8     2225.54     2000.61    133.74 o
   3   1   8     1651.86     1646.54    129.09 o
   4   1   8      147.31       95.32     61.33 o
   5   1   8      104.19      137.94     77.85 o
   6   1   8     1985.50     2295.83    239.16 o
   7   1   8     1155.20     1186.40    231.38 o
  -9   2   8      668.51      882.11    239.81 o
  -8   2   8     1362.01     2069.89    340.43 o
  -7   2   8      611.31      865.39    169.67 o
  -6   2   8     1230.45     1238.04    150.99 o
  -5   2   8        1.60       18.80     77.44 o
  -4   2   8     9700.41     9720.20    363.52 o
  -3   2   8     4846.36     4837.26    300.31 o
  -2   2   8    20316.54    21460.29   1153.99 o
  -1   2   8     2160.45     2531.62    419.05 o
   0   2   8    20202.95    19527.55    617.62 o
   1   2   8      511.62      508.27     82.17 o
   2   2   8    13853.02    13178.21    344.28 o
   3   2   8     2174.27     2059.31    149.13 o
   4   2   8     2748.45     2510.81    178.05 o
   5   2   8      165.26      126.79    108.35 o
   6   2   8     2845.59     3050.30    307.28 o
   7   2   8      368.28      319.70    121.59 o
  -9   3   8      363.36      407.97    208.66 o
  -8   3   8    14906.80    15697.45    903.45 o
  -7   3   8      635.16      655.69    143.91 o
  -6   3   8     3469.45     3221.91    226.58 o
  -5   3   8     4764.82     4568.43    246.36 o
  -4   3   8     6392.85     6260.21    293.81 o
  -3   3   8      648.46      731.91    106.66 o
  -2   3   8    14845.21    15127.49    973.51 o
  -1   3   8      867.41      861.06    225.05 o
   0   3   8     1736.64     1858.04    288.09 o
   1   3   8     5098.61     5029.25    306.61 o
   2   3   8    35438.86    34393.34    588.89 o
   3   3   8     1172.53     1215.68    118.44 o
   4   3   8     3867.78     3647.28    211.65 o
   5   3   8     1267.46     1229.98    167.89 o
   6   3   8    11886.45    11953.30    601.39 o
   7   3   8      655.38      627.08    167.18 o
  -9   4   8      975.45     1124.87    292.48 o
  -8   4   8        0.69      284.07    186.11 o
  -7   4   8        7.83      234.11    122.11 o
  -6   4   8       21.18      132.00     82.07 o
  -5   4   8     2104.60     1952.30    158.40 o
  -4   4   8     7013.83     7165.89    314.67 o
  -3   4   8     1968.37     2011.58    175.05 o
  -2   4   8     2249.60     1610.12    326.43 o
  -1   4   8    13330.34    14230.16    937.49 o
   0   4   8     7475.66     7445.91    550.50 o
   1   4   8      882.47      932.35    133.97 o
   2   4   8    16437.23    16451.01    461.91 o
   3   4   8       57.18      -13.55     53.14 o
   4   4   8     6735.90     6972.54    309.26 o
   5   4   8        7.15        3.91     63.37 o
   6   4   8      728.74      901.65    309.93 o
   7   4   8      239.83      337.10    123.59 o
  -9   5   8      345.65      344.89    200.34 o
  -8   5   8      261.55      477.83    182.89 o
  -7   5   8      334.39      280.47    157.64 o
  -6   5   8     6569.09     6349.29    348.91 o
  -5   5   8      107.68      134.79     66.04 o
  -4   5   8     2842.35     2661.55    215.85 o
  -3   5   8       33.08       93.19     46.73 o
  -2   5   8      779.73      652.61    146.63 o
  -1   5   8      300.76      174.08    178.84 o
   0   5   8     1531.73     1847.83    285.55 o
   1   5   8      392.92      447.46    100.32 o
   2   5   8     3852.37     3849.01    222.96 o
   3   5   8       30.79       65.94     66.39 o
   4   5   8       18.11      -33.70     60.54 o
   5   5   8     2494.84     2543.39    260.48 o
   6   5   8     1161.33     1241.96    246.72 o
   7   5   8       23.37       14.19    105.52 o
  -9   6   8     1112.32     1312.63    303.90 o
  -8   6   8      171.31       60.66    132.66 o
  -7   6   8      793.69      860.14    190.23 o
  -6   6   8     7312.22     6965.55    390.62 o
  -5   6   8     2499.84     2386.30    178.84 o
  -4   6   8     2814.80     2561.50    214.25 o
  -3   6   8     1894.95     1831.70    170.91 o
  -2   6   8     8344.78     8457.08    359.04 o
  -1   6   8     1155.63     1113.59    291.13 o
   0   6   8    41850.25    40788.70   1274.09 o
   1   6   8     4162.37     3969.86    228.21 o
   2   6   8     2191.35     1965.06    159.46 o
   3   6   8     1570.82     1612.58    136.30 o
   4   6   8     4747.34     4894.94    277.03 o
   5   6   8      222.08      630.53    153.88 o
   6   6   8     6094.10     6330.02    497.93 o
   7   6   8      712.72      682.12    234.92 o
  -9   7   8     1369.09     1360.64    276.91 o
  -8   7   8      743.97      697.00    170.05 o
  -7   7   8     1460.12     1134.13    189.80 o
  -6   7   8      708.50      753.62    127.10 o
  -5   7   8     6839.85     6683.21    318.25 o
  -4   7   8     6767.40     6856.12    414.84 o
  -3   7   8     3818.00     3811.20    264.06 o
  -2   7   8    21953.87    22101.93    601.63 o
  -1   7   8     2169.23     2779.96    421.28 o
   0   7   8       30.54     -117.89    117.89 o
   1   7   8      106.22      133.98     55.87 o
   2   7   8     6166.65     6144.82    273.35 o
   3   7   8     5398.20     5076.55    264.86 o
   4   7   8      566.86      582.14    126.89 o
   5   7   8     1347.13     1211.47    181.75 o
   6   7   8     3212.07     3572.18    376.79 o
   7   7   8       10.44      -24.27    181.54 o
  -9   8   8      272.78      436.74    184.26 o
  -8   8   8        1.82       81.95    128.54 o
  -7   8   8     2658.65     2433.14    270.05 o
  -6   8   8     1086.68      828.11    133.35 o
  -5   8   8      630.90      573.88    110.98 o
  -4   8   8    10048.62     9661.72    496.45 o
  -3   8   8     5659.86     5503.87    320.07 o
  -2   8   8    15526.20    15938.79    523.04 o
  -1   8   8       41.35       17.09     35.52 o
   0   8   8     1076.49      962.67    205.49 o
   1   8   8      797.65      986.80    110.61 o
   2   8   8    11682.20    11835.95    374.14 o
   3   8   8     1829.91     1838.95    161.39 o
   4   8   8    11702.94    11293.69    420.80 o
   5   8   8     1147.06     1116.08    182.49 o
   6   8   8     2735.72     3178.04    350.03 o
   7   8   8      233.20      -26.56    186.73 o
  -9   9   8     2782.35     3012.85    425.49 o
  -8   9   8     9326.63     9411.68    608.10 o
  -7   9   8     1173.71     1224.00    259.98 o
  -6   9   8     1454.98     1704.14    228.95 o
  -5   9   8     6487.70     6913.23    394.75 o
  -4   9   8     9750.79     9821.36    403.91 o
  -3   9   8       21.55       78.10     75.56 o
  -2   9   8    11243.75    11227.74    446.83 o
  -1   9   8     5829.17     5929.91    267.46 o
   0   9   8     5248.67     5923.31    344.34 o
   1   9   8     5115.88     4962.07    227.96 o
   2   9   8    33431.45    33208.32    608.33 o
   3   9   8       99.75      139.73     59.39 o
   4   9   8     1370.99     1386.35    173.56 o
   5   9   8      771.63      669.30    148.98 o
   6   9   8      919.02      877.07    188.53 o
   7   9   8     1543.40     1531.90    312.33 o
  -9  10   8      610.60      913.80    273.69 o
  -8  10   8     2072.52     2101.69    401.23 o
  -7  10   8     1984.75     1989.67    238.77 o
  -6  10   8      330.85      354.50    112.39 o
  -5  10   8     2036.58     2038.37    215.23 o
  -4  10   8      503.43      456.41     95.65 o
  -3  10   8     3239.07     3324.66    251.86 o
  -2  10   8      904.26      951.93    155.62 o
  -1  10   8     1254.15     1116.78    124.94 o
   0  10   8      117.36      162.88     81.83 o
   1  10   8      338.49      350.89     61.67 o
   2  10   8     6392.67     6430.78    305.64 o
   3  10   8     6144.76     5832.15    278.06 o
   4  10   8     2699.19     2650.05    226.46 o
   5  10   8     4350.12     5126.21    372.09 o
   6  10   8      289.39      599.05    190.38 o
   7  10   8      276.10      296.37    219.59 o
  -9  11   8      710.54      622.27    589.76 o
  -8  11   8     2013.02     1961.88    358.01 o
  -7  11   8       42.79       72.55    129.22 o
  -6  11   8     4387.18     4647.11    415.09 o
  -5  11   8     1985.49     2050.07    237.85 o
  -4  11   8     2117.13     1920.26    183.18 o
  -3  11   8      986.49      946.00    138.14 o
  -2  11   8    15117.00    14802.41    495.21 o
  -1  11   8     1016.99      980.81    114.49 o
   0  11   8     3920.80     3688.84    192.99 o
   1  11   8      450.54      463.65     66.41 o
   2  11   8      410.47      377.94     84.76 o
   3  11   8      179.98      135.43     57.84 o
   4  11   8       13.35      145.98     83.96 o
   5  11   8    14160.66    14268.33    602.12 o
   6  11   8     5265.60     5181.90    435.74 o
   7  11   8       20.53       10.76    144.70 o
  -9  12   8       40.70      110.57    288.73 o
  -8  12   8      835.69      937.39    283.76 o
  -7  12   8     2734.58     2662.61    274.51 o
  -6  12   8    10461.62    10544.77    615.14 o
  -5  12   8      796.53      633.02    122.35 o
  -4  12   8      758.90      703.18    108.54 o
  -3  12   8      750.13      895.72    135.79 o
  -2  12   8    12753.85    12422.85    561.30 o
  -1  12   8     6947.90     6891.89    293.31 o
   0  12   8    13434.28    13282.27    540.51 o
   1  12   8     6287.50     6360.44    372.22 o
   2  12   8      864.39      818.86    216.17 o
   3  12   8     6033.14     6073.22    294.59 o
   4  12   8     1181.10     1071.68    147.12 o
   5  12   8       84.83      164.27     98.89 o
   6  12   8     3450.67     3972.63    472.09 o
   7  12   8      100.38      389.27    263.74 o
  -9  13   8      349.99      -25.41    187.69 o
  -8  13   8      679.05      848.21    292.36 o
  -7  13   8      580.90      537.05    141.13 o
  -6  13   8      355.69      218.75    136.79 o
  -5  13   8     8973.29     7890.27    406.41 o
  -4  13   8      343.94      409.03     89.94 o
  -3  13   8     8172.15     8544.92    415.45 o
  -2  13   8    26723.30    27544.05    826.64 o
  -1  13   8      572.16      386.53    112.70 o
   0  13   8      146.36      169.24     96.49 o
   1  13   8     4699.77     5265.00    340.15 o
   2  13   8    26826.77    26697.28    923.07 o
   3  13   8       64.21      149.95     75.64 o
   4  13   8      230.39      207.85    142.05 o
   5  13   8       50.13      183.08     90.45 o
   6  13   8       17.26      276.70    163.76 o
   7  13   8        8.63      -20.43    189.63 o
  -9  14   8     2487.48     2305.76    537.72 o
  -8  14   8      208.63      400.44    232.13 o
  -7  14   8     2339.67     2304.14    254.99 o
  -6  14   8      249.24      225.72     89.88 o
  -5  14   8      155.67      338.30    107.08 o
  -4  14   8    11555.35    11729.26    422.66 o
  -3  14   8    21718.65    22052.35    599.19 o
  -2  14   8    14044.06    14000.21    585.32 o
  -1  14   8     6890.02     6555.14    289.96 o
   0  14   8     1208.16     1120.71    162.96 o
   1  14   8      938.00      787.82    138.50 o
   2  14   8    11892.96    11740.63    542.04 o
   3  14   8       62.86       92.05     77.91 o
   4  14   8     6589.82     6787.43    557.13 o
   5  14   8      517.89      442.86    119.90 o
   6  14   8     1476.06     1723.62    308.74 o
   7  14   8     2241.26     2881.13    554.23 o
  -9  15   8     1663.73     1972.26    520.78 o
  -8  15   8     4251.73     4180.64    521.57 o
  -7  15   8      313.44      207.98    112.33 o
  -6  15   8       90.66       11.05     81.01 o
  -5  15   8     1831.49     1683.64    192.46 o
  -4  15   8     5906.95     5810.83    315.87 o
  -3  15   8     5486.30     5617.71    310.97 o
  -2  15   8     7361.81     6926.54    343.83 o
  -1  15   8    13762.70    13897.16    452.80 o
   0  15   8      121.69       67.49     92.85 o
   1  15   8      988.77      921.12    154.89 o
   2  15   8    11869.41    12600.21    640.66 o
   3  15   8       79.45      298.76    197.49 o
   4  15   8      660.60      892.51    183.19 o
   5  15   8      572.24      538.91    164.32 o
   6  15   8      715.20      867.48    253.48 o
   7  15   8       32.72      159.88    371.65 o
  -9  16   8      891.38     1102.70    437.81 o
  -8  16   8      829.15      980.91    275.62 o
  -7  16   8      137.00       85.25     67.22 o
  -6  16   8      918.66      868.38    171.96 o
  -5  16   8     7433.64     7285.85    400.17 o
  -4  16   8     2018.37     2185.36    203.67 o
  -3  16   8     4890.95     5072.22    289.80 o
  -2  16   8     2074.79     2052.63    178.24 o
  -1  16   8      237.22      168.26     53.62 o
   0  16   8        4.54       17.27     75.52 o
   1  16   8     8437.46     8229.63    439.42 o
   2  16   8     2489.81     2267.95    259.33 o
   3  16   8     8341.98     8225.77    506.30 o
   4  16   8     3766.32     3903.05    356.00 o
   5  16   8     3453.69     3409.93    352.20 o
   6  16   8       32.88      353.07    176.09 o
   7  16   8      222.79     -150.54    191.61 o
  -9  17   8       13.21      548.40    311.57 o
  -8  17   8     1512.20     1343.49    374.46 o
  -7  17   8      285.71      292.93    207.07 o
  -6  17   8     4437.69     4744.61    380.67 o
  -5  17   8     4885.00     5299.21    348.82 o
  -4  17   8     2682.38     2556.09    222.79 o
  -3  17   8        1.36       25.41     59.95 o
  -2  17   8     2752.57     2657.74    196.13 o
  -1  17   8     1879.01     2022.49    166.94 o
   0  17   8      263.91      422.64    111.32 o
   1  17   8       87.37      -36.42     86.61 o
   2  17   8      363.28      287.28    111.13 o
   3  17   8      707.04      847.85    168.24 o
   4  17   8      225.12      417.76    165.59 o
   5  17   8    15271.86    15162.87    711.09 o
   6  17   8     3423.96     3590.83    432.65 o
   7  17   8      490.59      632.53    326.93 o
  -9  18   8      303.79      232.53    211.03 o
  -8  18   8      416.83      406.25    189.08 o
  -7  18   8    10705.26    11410.77    662.53 o
  -6  18   8    12341.80    12131.23    595.15 o
  -5  18   8     2197.02     2154.29    221.29 o
  -4  18   8     4352.92     4271.23    290.54 o
  -3  18   8      128.53      118.55     60.09 o
  -2  18   8    12390.84    12168.96    406.43 o
  -1  18   8     8543.90     8201.55    532.74 o
   0  18   8    17372.99    17831.43    698.49 o
   1  18   8     8987.14     8478.14    454.15 o
   2  18   8     4954.95     5107.06    391.78 o
   3  18   8      801.56      847.14    149.39 o
   4  18   8     5278.94     5359.83    416.65 o
   5  18   8      340.93      897.75    352.97 o
   6  18   8     3318.87     2865.85    554.76 o
   7  18   8     1462.62     1524.76    419.80 o
  -9  19   8     1761.51     1395.56    432.70 o
  -8  19   8      192.66      271.42    169.20 o
  -7  19   8     3959.12     4522.61    432.12 o
  -6  19   8      514.80      840.17    241.74 o
  -5  19   8      129.37      213.81     84.24 o
  -4  19   8     1760.97     1628.67    164.37 o
  -3  19   8      236.12      509.69    263.25 o
  -2  19   8     2355.04     2310.05    184.56 o
  -1  19   8     1302.63     1152.73    200.25 o
   0  19   8        4.01      108.19    124.39 o
   1  19   8     5943.69     6396.67    519.50 o
   2  19   8      482.05      547.69    160.19 o
   3  19   8     1211.42     1140.53    171.06 o
   4  19   8     1566.58     1706.23    247.19 o
   5  19   8      303.26      223.63    157.67 o
   6  19   8      127.56      258.50    312.22 o
   7  19   8     1695.09     1649.09    471.62 o
  -9  20   8     3005.73     3576.24    676.59 o
  -8  20   8     2474.96     3227.29    795.55 o
  -7  20   8      576.34      870.04    185.62 o
  -6  20   8       57.31      -81.87     85.55 o
  -5  20   8        6.78      -42.50     75.32 o
  -4  20   8      689.54      783.70    111.76 o
  -3  20   8    57779.99    54791.00    977.49 o
  -2  20   8      830.98      698.96     98.38 o
  -1  20   8      307.88      299.02     97.47 o
   0  20   8     1838.46     1970.14    224.00 o
   1  20   8     5166.42     5173.51    400.95 o
   2  20   8     5490.57     5100.11    402.16 o
   3  20   8     1799.53     1757.13    208.14 o
   4  20   8     1411.79     1436.12    224.61 o
   5  20   8      313.10      175.62    110.17 o
   6  20   8        8.88      117.14    204.28 o
   7  20   8     3019.48     3747.18    676.45 o
  -9  21   8     1566.53     1696.51    491.16 o
  -8  21   8     8137.54     7301.81    908.32 o
  -7  21   8     4784.55     5112.08    358.97 o
  -6  21   8     4554.52     4264.66    319.18 o
  -5  21   8      109.26      118.23     65.05 o
  -4  21   8      433.75      452.01     96.38 o
  -3  21   8      336.11      529.83    199.51 o
  -2  21   8      160.23      191.16     56.48 o
  -1  21   8     2332.38     2531.49    280.50 o
   0  21   8      116.35       13.50     79.12 o
   1  21   8     1604.82     1819.82    263.38 o
   2  21   8      648.32      605.21    151.20 o
   3  21   8        3.36      110.45    213.79 o
   4  21   8     1622.85     1830.13    223.73 o
   5  21   8      267.58      139.00    115.41 o
   6  21   8     1999.62     1862.07    480.90 o
  -9  22   8     3149.15     4421.96    783.27 o
  -8  22   8     1087.55     1187.88    479.45 o
  -7  22   8       43.85       49.66     94.67 o
  -6  22   8      116.91      225.40     88.82 o
  -5  22   8     2731.49     2719.43    231.06 o
  -4  22   8       20.69       29.92     57.20 o
  -3  22   8      264.31      245.00    111.31 o
  -2  22   8     3216.78     3426.33    365.69 o
  -1  22   8     2519.18     2903.89    302.85 o
   0  22   8      284.07      304.59    123.53 o
   1  22   8     7737.93     7264.19    489.53 o
   2  22   8      194.25      136.12    102.79 o
   3  22   8    10680.16    10566.66    588.79 o
   4  22   8     1258.08     1039.16    163.59 o
   5  22   8      414.54     1018.38    306.22 o
   6  22   8      399.50      160.19    416.00 o
  -8  23   8      179.71      435.52    226.99 o
  -7  23   8      198.61      543.91    268.02 o
  -6  23   8      257.70      282.09    128.21 o
  -5  23   8     4974.06     5365.07    326.24 o
  -4  23   8      237.35      434.46    105.99 o
  -3  23   8     3388.08     3421.76    227.18 o
  -2  23   8      796.89      852.43    300.94 o
  -1  23   8     3485.69     3039.19    313.29 o
   0  23   8      270.08      386.26    143.47 o
   1  23   8     1360.52     1562.62    258.23 o
   2  23   8      687.05      635.14    154.13 o
   3  23   8      175.17      369.02    121.86 o
   4  23   8       32.93       76.95     84.20 o
   5  23   8    10942.25    10350.56    748.30 o
   6  23   8        7.83      123.74    172.85 o
  -8  24   8      128.32      654.60    296.52 o
  -7  24   8     5767.41     6226.68    449.05 o
  -6  24   8     5130.92     5257.89    360.63 o
  -5  24   8     1516.07     1815.08    194.02 o
  -4  24   8     2443.37     2741.40    226.46 o
  -3  24   8       34.31      144.67     66.51 o
  -2  24   8    14031.07    13427.89    818.72 o
  -1  24   8     5537.97     5117.43    515.72 o
   0  24   8     5757.61     5830.73    394.27 o
   1  24   8     9860.28     9890.44    516.49 o
   2  24   8     2976.85     3460.68    342.98 o
   3  24   8     1841.96     1888.46    252.97 o
   4  24   8     6490.72     6074.67    480.06 o
   5  24   8      924.25     1537.87    379.46 o
   6  24   8      919.26      725.21    454.10 o
  -8  25   8     2234.99     2620.87    458.89 o
  -7  25   8      304.88      220.29    107.89 o
  -6  25   8     1450.87     1784.65    213.54 o
  -5  25   8      265.85      294.13    104.85 o
  -4  25   8     2604.00     2795.01    224.30 o
  -3  25   8     3663.23     4407.85    619.35 o
  -2  25   8     1716.11     1754.24    503.91 o
  -1  25   8     1171.63     1138.95    328.63 o
   0  25   8      563.82      525.90    157.06 o
   1  25   8     5297.47     5250.71    393.51 o
   2  25   8     2358.14     2344.68    258.70 o
   3  25   8     1130.27      929.14    193.49 o
   4  25   8      576.99      851.83    228.72 o
   5  25   8      197.61      308.54    377.13 o
   6  25   8      902.88      555.25    356.14 o
  -8  26   8     1059.95     1528.37    388.71 o
  -7  26   8     1486.62     1974.92    387.01 o
  -6  26   8     1001.86     1012.12    169.39 o
  -5  26   8       10.77       74.61     70.01 o
  -4  26   8      766.34     1119.66    171.29 o
  -3  26   8    15463.85    15488.95    704.09 o
  -2  26   8       42.80      -24.96    103.53 o
  -1  26   8      205.25      197.00    171.05 o
   0  26   8     1300.21     1298.01    282.98 o
   1  26   8     3241.92     3529.57    361.60 o
   2  26   8      798.92     1085.79    215.03 o
   3  26   8     1038.18     1142.70    200.85 o
   4  26   8     2305.18     2442.36    264.15 o
   5  26   8      603.73      477.21    495.66 o
   6  26   8     1597.13     1484.95    437.54 o
  -8  27   8     2516.10     2838.95    421.84 o
  -7  27   8     7628.53     7703.74    628.15 o
  -6  27   8     1724.61     1802.37    207.69 o
  -5  27   8      125.69      154.83    106.97 o
  -4  27   8     6192.50     5914.23    333.28 o
  -3  27   8      242.22      333.52    198.89 o
  -2  27   8     4122.02     4239.19    386.31 o
  -1  27   8      226.92      244.16    239.42 o
   0  27   8     2056.93     2068.45    336.82 o
   1  27   8      467.26      309.85    162.34 o
   2  27   8     2548.24     2862.41    317.93 o
   3  27   8       80.43       26.79    102.79 o
   4  27   8      101.89      166.78    150.37 o
   5  27   8      836.57      561.66    238.77 o
   6  27   8      946.71      901.40    380.83 o
  -8  28   8     2527.19     2650.67    407.30 o
  -7  28   8      127.12       33.19    151.61 o
  -6  28   8      122.08      128.52     88.11 o
  -5  28   8     1871.47     1430.13    187.06 o
  -4  28   8     1510.54     1656.91    227.73 o
  -3  28   8      342.83      348.00    126.41 o
  -2  28   8     2916.58     3349.42    346.96 o
  -1  28   8     1969.02     1837.59    397.34 o
   0  28   8      795.85      606.15    268.35 o
   1  28   8     1463.23     1446.64    238.75 o
   2  28   8      314.06      453.78    136.94 o
   3  28   8     1909.27     2081.35    279.60 o
   4  28   8       97.64      132.52    124.85 o
   5  28   8      146.76      258.45    143.67 o
   6  28   8      475.73      308.53    234.87 o
  -8  29   8        5.25      216.53    120.73 o
  -7  29   8       97.04      389.44    206.22 o
  -6  29   8        6.94      -76.36     81.77 o
  -5  29   8      599.07      686.83    143.73 o
  -4  29   8        1.96       65.35     82.10 o
  -3  29   8        0.55       54.89    109.30 o
  -2  29   8      315.51      442.52    169.26 o
  -1  29   8     2266.89     2646.39    478.56 o
   0  29   8        5.20      142.09    185.42 o
   1  29   8      741.97      899.25    231.51 o
   2  29   8      445.05      455.84    155.79 o
   3  29   8     1106.32     1241.77    242.41 o
   4  29   8       83.96      -28.46    110.35 o
   5  29   8     2808.96     2411.76    407.12 o
   6  29   8      139.35      143.54    213.04 o
  -8  30   8       35.08       32.13    251.83 o
  -7  30   8     2557.20     2813.38    391.98 o
  -6  30   8      752.20      526.75    140.32 o
  -5  30   8     1512.50     1460.51    214.05 o
  -4  30   8     1356.69      974.33    179.48 o
  -3  30   8     2294.83     1749.35    273.48 o
  -2  30   8     9500.73     9563.15    590.07 o
  -1  30   8     3753.59     3085.79    529.21 o
   0  30   8     1987.59     1517.62    345.73 o
   1  30   8     7599.06     8472.08    670.20 o
   2  30   8     2762.40     3100.79    346.11 o
   3  30   8      558.97      649.64    169.79 o
   4  30   8      109.80      115.56    137.30 o
   5  30   8      724.36     1243.09    327.56 o
   6  30   8      338.63      629.29    369.27 o
  -8  31   8      806.15      423.35    176.79 o
  -7  31   8       88.80      410.49    167.86 o
  -6  31   8       75.51      121.69    111.36 o
  -5  31   8     1167.52     1264.89    207.36 o
  -4  31   8       29.13       85.83    112.65 o
  -3  31   8      290.24      785.05    361.28 o
  -2  31   8     1670.67     1777.59    288.91 o
  -1  31   8      152.53      139.42    126.94 o
   0  31   8      170.95     -151.94    157.86 o
   1  31   8     8528.93     8514.63    677.01 o
   2  31   8     3156.81     3402.25    563.53 o
   3  31   8      950.08      951.83    197.80 o
   4  31   8       24.95      188.64    118.50 o
   5  31   8      831.88      421.59    263.61 o
  -7  32   8      548.75      648.54    186.38 o
  -6  32   8     3808.30     3857.87    401.21 o
  -5  32   8      102.08       99.53    147.56 o
  -4  32   8       51.29      223.79    176.31 o
  -3  32   8     8214.08     8041.72    598.79 o
  -2  32   8     3312.67     4121.40    385.16 o
  -1  32   8      289.44      284.96    109.38 o
   0  32   8       94.36      237.66    513.71 o
   1  32   8       27.02      283.40    193.99 o
   2  32   8     9139.02     9078.78    611.86 o
   3  32   8     1593.33     2013.75    278.34 o
   4  32   8     2263.55     2032.88    393.27 o
   5  32   8      758.44      309.03    193.37 o
  -7  33   8     1405.64     1413.41    343.21 o
  -6  33   8     1029.40     1125.06    300.04 o
  -5  33   8     2351.86     2451.90    315.56 o
  -4  33   8     5353.63     5049.71    437.98 o
  -3  33   8     1568.32     1750.28    319.14 o
  -2  33   8      119.62      -72.94     72.94 o
  -1  33   8      410.29      427.18    116.24 o
   0  33   8        3.15      190.82    134.70 o
   1  33   8     3010.63     2481.97    369.33 o
   2  33   8     2716.55     3731.58    490.54 o
   3  33   8     1752.11     1681.40    327.41 o
   4  33   8       20.55       81.12    113.09 o
   5  33   8     2428.29     2373.03    431.10 o
  -7  34   8      360.69      326.94    231.18 o
  -6  34   8      144.49       62.73    151.55 o
  -5  34   8     1045.04     1047.93    224.74 o
  -4  34   8      519.95      714.75    207.31 o
  -3  34   8     4468.83     4240.34    445.05 o
  -2  34   8      416.08      220.22    226.86 o
  -1  34   8      267.12      264.98    105.83 o
   0  34   8      574.30      347.41    202.23 o
   1  34   8      792.67     1598.95    371.44 o
   2  34   8     1716.70     2220.90    395.79 o
   3  34   8     4740.19     4545.07    558.71 o
   4  34   8        4.52      -81.59    191.62 o
   5  34   8      465.64      736.78    364.35 o
  -7  35   8      200.93      818.40    337.77 o
  -6  35   8      205.34      246.82    135.91 o
  -5  35   8       85.99      198.00    137.64 o
  -4  35   8       39.04      383.33    172.44 o
  -3  35   8      547.62      519.85    191.39 o
  -2  35   8     3120.63     3040.60    358.92 o
  -1  35   8     1467.79     1496.65    221.70 o
   0  35   8      152.49      -60.16    193.59 o
   1  35   8     7235.17     7779.69    684.80 o
   2  35   8     1213.97     1503.10    337.17 o
   3  35   8        4.33      114.81    329.67 o
   4  35   8        0.81     -138.94    138.94 o
   5  35   8     1948.77     1549.44    337.54 o
  -7  36   8     4466.39     4791.60    633.55 o
  -6  36   8      108.62      340.37    200.89 o
  -5  36   8      539.43      564.50    185.93 o
  -4  36   8     3208.55     2718.27    330.92 o
  -3  36   8       50.29       85.24     87.36 o
  -2  36   8     2418.51     2224.70    313.66 o
  -1  36   8     6960.49     6695.61    460.76 o
   0  36   8      339.10     1075.59    395.91 o
   1  36   8     8191.93     9662.28    753.61 o
   2  36   8     4063.97     4905.79    544.31 o
   3  36   8       10.10       56.48    149.52 o
   4  36   8     1819.67     2051.45    379.03 o
   5  36   8      772.85      693.38    328.45 o
  -7  37   8        0.52      458.25    208.39 o
  -6  37   8      586.08      684.26    229.60 o
  -5  37   8     2273.92     2436.63    327.32 o
  -4  37   8      162.17      144.26    187.73 o
  -3  37   8      410.33      232.13    152.24 o
  -2  37   8      635.87      881.88    230.60 o
  -1  37   8        4.98      289.20    124.81 o
   0  37   8     1677.18     2227.65    514.11 o
   1  37   8     2431.38     2276.78    384.32 o
   2  37   8     7244.49     8086.12    716.61 o
   3  37   8      107.40      409.29    222.94 o
   4  37   8       41.27       90.62    178.86 o
  -6  38   8     2525.38     3434.83    529.79 o
  -5  38   8      526.12      799.21    203.19 o
  -4  38   8      827.58     1076.03    242.53 o
  -3  38   8     4992.64     5583.26    534.51 o
  -2  38   8     3555.11     3739.24    458.58 o
  -1  38   8      518.13      317.70    112.74 o
   0  38   8     4974.17     5009.05    708.74 o
   1  38   8     1408.83     1744.40    323.73 o
   2  38   8     4256.76     5163.16    586.87 o
   3  38   8     4837.32     4646.48    525.55 o
   4  38   8      197.95      219.73    171.84 o
  -6  39   8     6487.50     7532.37    743.02 o
  -5  39   8      446.99      367.42    130.43 o
  -4  39   8     5156.57     4861.41    458.14 o
  -3  39   8     1689.64     1544.85    281.26 o
  -2  39   8      618.99      465.63    177.32 o
  -1  39   8      365.17      366.31    109.46 o
   0  39   8       15.97     -129.40    367.26 o
   1  39   8       66.75       21.68    225.46 o
   2  39   8      942.14     1900.22    385.34 o
   3  39   8     1430.89     1704.51    340.92 o
   4  39   8     2575.68     2460.01    458.08 o
  -6  40   8        1.29      840.37    300.62 o
  -5  40   8      322.94      123.06    241.48 o
  -4  40   8     1072.36      989.98    224.53 o
  -3  40   8     1851.81     1655.79    360.92 o
  -2  40   8       17.71      221.21    138.28 o
  -1  40   8      485.20      465.96    161.53 o
   0  40   8     3806.34     2937.31    538.17 o
   1  40   8      284.89      162.95    267.43 o
   2  40   8     4381.66     4767.34    565.42 o
   3  40   8     1580.75     1493.29    439.66 o
   4  40   8      862.33      730.46    197.27 o
  -6  41   8      124.48      227.77    315.64 o
  -5  41   8      249.06      577.88    377.74 o
  -4  41   8      291.75      656.90    209.24 o
  -3  41   8      664.09      756.80    234.95 o
  -2  41   8     8904.66     8669.01    633.63 o
  -1  41   8     1746.97     2213.33    673.61 o
   0  41   8      562.74      975.51    746.30 o
   1  41   8     1332.55     1635.07    345.37 o
   2  41   8     4576.33     4665.81    557.76 o
   3  41   8     1255.79     1075.88    398.86 o
   4  41   8     1171.61     1031.01    290.25 o
  -5  42   8      332.07      764.17    239.02 o
  -4  42   8     6616.73     6172.22    521.49 o
  -3  42   8      780.66      682.98    209.81 o
  -2  42   8     2949.59     3313.74    413.68 o
  -1  42   8    10104.97     8757.54    960.55 o
   0  42   8      601.51      863.41    571.37 o
   1  42   8     8544.96     7601.04    704.56 o
   2  42   8     1073.79     1524.91    345.28 o
   3  42   8      512.97      332.67    372.18 o
  -5  43   8     2740.90     2764.05    448.24 o
  -4  43   8      813.32      454.32    233.39 o
  -3  43   8       18.53      495.12    227.85 o
  -2  43   8     1580.96     1320.23    402.28 o
  -1  43   8      432.52     1495.53    469.32 o
   0  43   8     1041.69     1387.83    551.46 o
   1  43   8        7.47      761.32    258.77 o
   2  43   8     6176.79     6041.83    640.82 o
   3  43   8       35.29      563.24    290.33 o
  -5  44   8     2139.04     2528.30    455.09 o
  -4  44   8      331.86      267.43    212.59 o
  -3  44   8     6104.18     5867.55    561.56 o
  -2  44   8      190.82      346.96    638.94 o
  -1  44   8     3886.16     3324.12    612.83 o
   0  44   8     4102.25     4061.30    661.15 o
   1  44   8     3358.18     3602.38    485.98 o
   2  44   8        0.82      240.46    213.21 o
   3  44   8     2778.35     2327.47    435.05 o
  -4  45   8     1157.26     1216.18    243.72 o
  -3  45   8      917.94     1277.23    719.27 o
  -2  45   8     4279.92     3806.19    645.40 o
  -1  45   8      451.78      879.27    372.07 o
   0  45   8       43.37     -262.64    262.64 o
   1  45   8     1335.23     1719.36    514.43 o
   2  45   8      921.97      805.11    298.32 o
  -4  46   8      515.44      401.30    179.85 o
  -3  46   8     1855.90     1931.40    454.34 o
  -2  46   8       12.54        8.49    211.88 o
  -1  46   8      543.92      352.21    251.96 o
   0  46   8      168.19     -240.41    240.41 o
   1  46   8      172.81      264.06    159.54 o
   2  46   8      209.31      461.71    215.33 o
  -4  47   8        2.85      112.74    176.53 o
  -3  47   8     1843.31     2533.53    577.58 o
  -2  47   8     1440.26     1238.43    398.35 o
  -1  47   8        0.37      483.45    314.74 o
   0  47   8      223.62       73.22    190.30 o
   1  47   8       32.40      509.45    227.83 o
  -3  48   8     5545.60     6210.42    874.42 o
  -2  48   8      185.20      657.79    330.88 o
  -1  48   8     6951.80     5928.90    849.97 o
   0  48   8      198.22      216.98    250.96 o
   1  48   8     7116.28     7077.15    723.57 o
  -2  49   8      798.33      372.93    331.23 o
  -1  49   8      213.40      788.74    352.12 o
   0  49   8      846.78     1084.25    354.00 o
  -1  50   8     2316.83     1975.24    511.63 o
  -9   0   9     2292.86     2039.34    632.36 o
  -7   0   9    13915.89    14812.32   1724.09 o
  -5   0   9    18043.83    17941.53    738.73 o
  -3   0   9    28330.90    28581.48   1422.71 o
  -1   0   9    31583.37    29436.77   1999.71 o
   1   0   9    77966.77    76010.49   2073.34 o
   3   0   9     6869.99     6925.33    395.77 o
   5   0   9    10525.57    11029.49    748.63 o
   7   0   9      998.37      956.31    409.17 o
  -9   1   9     1533.60     1485.11    404.38 o
  -8   1   9     2651.25     2566.78    491.00 o
  -7   1   9      104.16      228.38    130.55 o
  -6   1   9        3.55      -19.35     69.70 o
  -5   1   9     4320.83     4411.75    260.45 o
  -4   1   9     3269.80     3448.91    215.36 o
  -3   1   9     4345.31     4646.12    443.53 o
  -2   1   9    14179.97    14625.08   1017.77 o
  -1   1   9      424.73      338.75    233.38 o
   0   1   9      859.00      692.64     79.73 o
   1   1   9     1174.68     1142.24    133.36 o
   2   1   9      164.59      148.69     59.10 o
   3   1   9     1556.11     1570.37    134.91 o
   4   1   9      316.14      175.29     64.57 o
   5   1   9     4891.73     5318.63    399.93 o
   6   1   9      785.61      866.08    193.26 o
   7   1   9       35.96       23.60    142.78 o
  -9   2   9       78.40      795.65    285.65 o
  -8   2   9      949.35     1296.12    361.59 o
  -7   2   9      294.85      158.05    110.95 o
  -6   2   9     1028.82     1056.48    154.55 o
  -5   2   9     4736.30     4624.03    285.48 o
  -4   2   9      226.43      191.27     53.97 o
  -3   2   9    37762.98    38491.93   1166.97 o
  -2   2   9       10.27      -25.25    137.25 o
  -1   2   9     2311.09     2701.21    432.99 o
   0   2   9     1288.27     1221.18    137.84 o
   1   2   9    11821.91    11774.36    417.43 o
   2   2   9       41.47       -0.39     46.87 o
   3   2   9      947.71      927.07     99.89 o
   4   2   9      248.61      259.76     68.41 o
   5   2   9      255.12      207.33     92.61 o
   6   2   9      860.01     1217.13    232.73 o
   7   2   9      562.89      647.25    217.85 o
  -9   3   9    12852.46    13128.11    947.03 o
  -8   3   9      818.32      955.59    365.36 o
  -7   3   9    10675.80    11182.02    580.53 o
  -6   3   9     1217.40     1392.60    191.93 o
  -5   3   9     4155.79     4278.89    269.08 o
  -4   3   9       26.87      -31.19     78.28 o
  -3   3   9     1726.02     1668.61    167.11 o
  -2   3   9      507.84      588.60    262.32 o
  -1   3   9      223.53      475.04    247.63 o
   0   3   9      260.08      310.91    107.02 o
   1   3   9    14938.54    14114.41    457.82 o
   2   3   9     2623.45     2648.16    161.73 o
   3   3   9       37.07       52.81     55.34 o
   4   3   9      372.42      379.91     80.30 o
   5   3   9     1735.08     1656.94    224.07 o
   6   3   9     1827.23     1793.67    269.34 o
   7   3   9     1516.86     1816.63    288.47 o
  -9   4   9      338.65      498.36    249.95 o
  -8   4   9     1816.42     2049.55    462.88 o
  -7   4   9      125.27      107.56    122.24 o
  -6   4   9      281.38      253.10     84.72 o
  -5   4   9     4858.91     5091.59    294.40 o
  -4   4   9     3188.93     3126.96    236.09 o
  -3   4   9    29851.25    28725.47    719.21 o
  -2   4   9     9108.36    10516.31    866.10 o
  -1   4   9     4879.16     5253.21    609.60 o
   0   4   9     4716.43     4919.83    478.45 o
   1   4   9     1114.84     1297.85    165.22 o
   2   4   9     1225.90     1073.28    114.65 o
   3   4   9     4659.96     4550.62    228.50 o
   4   4   9        6.36       -8.68     56.78 o
   5   4   9       42.61      223.11    109.14 o
   6   4   9      938.18      986.61    209.25 o
   7   4   9      163.00      385.78    131.91 o
  -9   5   9      544.59      860.59    237.42 o
  -8   5   9      262.69      127.30    316.94 o
  -7   5   9      185.98      294.95    200.89 o
  -6   5   9      529.86      490.16    116.39 o
  -5   5   9     3518.69     3668.04    267.64 o
  -4   5   9     2715.09     2762.47    231.19 o
  -3   5   9      291.59      289.54    146.00 o
  -2   5   9      480.02      401.25    192.67 o
  -1   5   9        5.36     -183.58    183.58 o
   0   5   9      144.66      202.52    134.88 o
   1   5   9       34.45       29.76     91.80 o
   2   5   9     2737.49     2511.20    189.36 o
   3   5   9      580.75      462.72     71.43 o
   4   5   9       12.69      -62.00     62.00 o
   5   5   9     3998.96     4039.79    342.65 o
   6   5   9      827.83      532.81    138.75 o
   7   5   9      171.17      378.98    198.45 o
  -9   6   9       82.16       44.01    144.93 o
  -8   6   9      469.39      242.58    129.29 o
  -7   6   9     9734.89    10041.21    613.96 o
  -6   6   9     4562.54     4223.37    337.52 o
  -5   6   9     3143.75     3036.22    258.08 o
  -4   6   9     4628.77     4468.86    287.20 o
  -3   6   9     3268.14     3263.01    222.39 o
  -2   6   9     1251.01     1195.76    149.63 o
  -1   6   9    15155.42    15703.64   1044.19 o
   0   6   9     3624.18     3906.50    428.53 o
   1   6   9    42892.91    43187.89    919.63 o
   2   6   9     1091.83      913.99    107.48 o
   3   6   9       27.40       90.25     61.71 o
   4   6   9      427.78      293.39     76.67 o
   5   6   9     3801.51     3937.42    350.83 o
   6   6   9      262.12       96.85    101.59 o
   7   6   9     1145.58      847.30    234.46 o
  -9   7   9       71.83      206.22    145.89 o
  -8   7   9        1.39     -191.15    191.15 o
  -7   7   9       16.29      100.52    124.40 o
  -6   7   9     2769.13     2749.31    273.31 o
  -5   7   9     3577.85     3692.19    305.52 o
  -4   7   9      335.99      275.84     62.98 o
  -3   7   9      185.25      187.56     65.58 o
  -2   7   9     1734.70     1928.46    197.35 o
  -1   7   9      498.92      384.19    203.99 o
   0   7   9      139.03      -19.81    137.87 o
   1   7   9     8692.45     8758.01    333.95 o
   2   7   9      130.77       94.36     87.92 o
   3   7   9      230.80      225.56     60.16 o
   4   7   9      898.56      963.95    148.53 o
   5   7   9    13328.71    13109.92    618.28 o
   6   7   9      191.28      256.93    179.43 o
   7   7   9       99.23      162.09    141.58 o
  -9   8   9      309.79      196.91    134.18 o
  -8   8   9      215.28      352.42    319.48 o
  -7   8   9       69.83       55.24     82.09 o
  -6   8   9     5537.08     5322.23    381.82 o
  -5   8   9     4607.76     4419.92    333.92 o
  -4   8   9     3169.35     2987.69    238.88 o
  -3   8   9    26972.88    26883.30    709.98 o
  -2   8   9       11.12       70.74     57.82 o
  -1   8   9       82.67      147.49    100.39 o
   0   8   9      800.76      911.63    219.14 o
   1   8   9     2788.88     2719.56    189.23 o
   2   8   9        0.91      -10.05     54.85 o
   3   8   9     1272.09     1314.22    148.96 o
   4   8   9       31.25       33.58    122.24 o
   5   8   9     1256.53     1773.01    269.13 o
   6   8   9     3023.14     2777.41    334.74 o
   7   8   9     1053.69     1045.74    279.87 o
  -9   9   9     3100.69     3605.93    518.64 o
  -8   9   9     5282.50     5590.89    597.73 o
  -7   9   9     1746.26     1392.16    208.77 o
  -6   9   9     1003.33      833.65    171.02 o
  -5   9   9      827.19      776.94    177.58 o
  -4   9   9     1196.20     1235.09    192.13 o
  -3   9   9     1818.22     1851.52    197.77 o
  -2   9   9      986.75      853.06    122.20 o
  -1   9   9     1583.49     1373.53    276.30 o
   0   9   9      106.69       39.18    172.23 o
   1   9   9    13766.28    13598.64    403.44 o
   2   9   9     5519.20     5303.15    254.74 o
   3   9   9     1911.30     2032.19    185.95 o
   4   9   9       52.80      271.68     98.79 o
   5   9   9       57.83      120.11     86.93 o
   6   9   9     1069.43     1068.72    212.11 o
   7   9   9      847.78     1015.61    293.89 o
  -9  10   9     1035.49     1130.08    306.93 o
  -8  10   9     2141.23     2350.35    412.57 o
  -7  10   9     3269.52     3040.40    312.24 o
  -6  10   9      262.33       29.09    173.88 o
  -5  10   9      479.32      532.94    177.85 o
  -4  10   9    10779.51    10593.66    499.18 o
  -3  10   9     5014.56     5041.72    317.29 o
  -2  10   9     2779.18     2937.35    222.28 o
  -1  10   9     2622.86     2612.62    174.97 o
   0  10   9      211.54      352.98    148.43 o
   1  10   9      125.93      103.67     61.74 o
   2  10   9     1978.14     1761.51    194.35 o
   3  10   9     6017.96     6044.62    307.32 o
   4  10   9     4377.93     4654.99    315.31 o
   5  10   9        3.80      178.33    104.61 o
   6  10   9        9.86       47.56    141.17 o
   7  10   9       14.75      197.78    181.09 o
  -9  11   9     1224.28     1285.82    300.16 o
  -8  11   9      258.07      646.66    233.20 o
  -7  11   9     1041.78      983.79    258.10 o
  -6  11   9     2361.38     2477.79    322.05 o
  -5  11   9     7616.24     7880.85    536.62 o
  -4  11   9     4198.40     4506.64    327.03 o
  -3  11   9     3961.88     4204.76    276.67 o
  -2  11   9     6779.02     7027.37    349.63 o
  -1  11   9        7.31      -30.84     72.53 o
   0  11   9      139.09      171.89     51.58 o
   1  11   9      893.10      856.77    171.16 o
   2  11   9      266.77      276.56    120.93 o
   3  11   9      382.21      441.69     85.01 o
   4  11   9       65.89       37.72     75.14 o
   5  11   9    12484.41    12209.33    583.99 o
   6  11   9     2292.38     2207.24    290.66 o
   7  11   9      233.88       63.23    183.40 o
  -9  12   9        0.59     -107.38    171.15 o
  -8  12   9     3802.58     3555.19    477.85 o
  -7  12   9     9771.83    10142.98    558.53 o
  -6  12   9      947.70      957.03    202.85 o
  -5  12   9       16.28       52.97    153.74 o
  -4  12   9     1030.17     1114.85    176.34 o
  -3  12   9      737.94      730.82    123.15 o
  -2  12   9      115.57      126.05     85.64 o
  -1  12   9    14134.30    14484.72    434.55 o
   0  12   9     4179.07     3785.98    226.70 o
   1  12   9    28464.96    26301.24    935.22 o
   2  12   9     2851.74     2931.23    230.03 o
   3  12   9     2285.21     2102.77    192.04 o
   4  12   9      676.30      579.50    108.16 o
   5  12   9     2040.86     2461.79    353.09 o
   6  12   9        8.01       34.08    139.58 o
   7  12   9     3116.94     3434.19    616.87 o
  -9  13   9     1773.65     2025.63    478.81 o
  -8  13   9      289.69      337.92    190.76 o
  -7  13   9      501.15      557.16    177.81 o
  -6  13   9     2459.77     2826.39    338.83 o
  -5  13   9       19.92       -4.57    118.57 o
  -4  13   9     1822.56     1580.10    197.62 o
  -3  13   9     2176.86     2157.24    219.18 o
  -2  13   9     3301.83     3240.76    270.24 o
  -1  13   9       71.84       42.05     44.18 o
   0  13   9      308.96      206.77     78.34 o
   1  13   9     8736.11     8609.06    503.10 o
   2  13   9    12572.91    11511.96    726.90 o
   3  13   9       30.91      109.48     90.01 o
   4  13   9       24.48       19.03    151.07 o
   5  13   9     4828.05     4838.02    438.66 o
   6  13   9       44.25      480.54    229.91 o
   7  13   9        2.45      338.78    261.42 o
  -9  14   9       18.54        7.83    197.91 o
  -8  14   9        7.29     -114.09    167.69 o
  -7  14   9     1457.14     1363.56    231.11 o
  -6  14   9     3421.99     3576.94    379.86 o
  -5  14   9     3554.93     3394.53    272.51 o
  -4  14   9     6555.19     6593.87    362.50 o
  -3  14   9    41822.73    40309.18    930.26 o
  -2  14   9     5634.62     5732.43    361.56 o
  -1  14   9     1391.49     1325.53    124.80 o
   0  14   9     1527.12     1365.62    175.91 o
   1  14   9     2320.71     2575.98    278.03 o
   2  14   9      469.03      818.52    257.62 o
   3  14   9     4361.51     3980.06    376.92 o
   4  14   9     1673.46     1728.75    321.96 o
   5  14   9     2014.85     2490.91    404.23 o
   6  14   9     4346.27     4705.84    523.04 o
  -9  15   9      428.79      746.52    451.33 o
  -8  15   9     3005.27     2232.95    392.53 o
  -7  15   9      248.48      260.51    139.29 o
  -6  15   9      862.75     1144.71    222.20 o
  -5  15   9      494.05      510.64    103.80 o
  -4  15   9      411.02      453.35    115.92 o
  -3  15   9     2541.12     2429.86    212.23 o
  -2  15   9    10118.09     9680.00    394.40 o
  -1  15   9     4579.49     4597.13    199.64 o
   0  15   9      520.33      418.14    105.47 o
   1  15   9     3343.84     3090.27    331.51 o
   2  15   9     4228.91     4500.03    694.00 o
   3  15   9      697.38      667.24    203.10 o
   4  15   9      807.25     1076.81    225.31 o
   5  15   9       13.95       -0.54    178.92 o
   6  15   9      159.16      336.59    237.14 o
  -9  16   9      209.02      221.97    305.71 o
  -8  16   9        5.09       58.77    145.01 o
  -7  16   9     2691.38     2689.85    344.05 o
  -6  16   9       93.97      -78.03    123.86 o
  -5  16   9       17.97       58.29     62.75 o
  -4  16   9      138.63       40.33     60.79 o
  -3  16   9     4662.14     4600.95    280.20 o
  -2  16   9      714.89      706.33    100.33 o
  -1  16   9        0.72      -39.59     40.19 o
   0  16   9     1635.73     1414.64    194.25 o
   1  16   9      198.23      195.84    105.37 o
   2  16   9     9530.10     9489.30    552.35 o
   3  16   9     2825.93     2704.28    316.46 o
   4  16   9     5021.73     4944.43    427.08 o
   5  16   9      667.95     1135.34    302.21 o
   6  16   9       33.85      150.60    236.98 o
  -9  17   9      261.25       68.23    296.96 o
  -8  17   9     1496.14     1878.05    351.19 o
  -7  17   9      373.01      622.03    193.46 o
  -6  17   9     3139.74     3153.02    311.36 o
  -5  17   9     4388.25     4079.66    307.56 o
  -4  17   9     7025.51     7270.96    387.16 o
  -3  17   9        0.56       83.44     73.61 o
  -2  17   9    15950.23    15528.12    469.48 o
  -1  17   9      185.08      159.92     52.00 o
   0  17   9      720.33      644.97    140.43 o
   1  17   9       83.18       59.93    110.84 o
   2  17   9     1140.15     1326.96    234.87 o
   3  17   9      769.67     1022.31    210.17 o
   4  17   9      418.88      399.89    230.76 o
   5  17   9     7582.44     8288.15    710.29 o
   6  17   9     3158.72     3188.23    605.48 o
  -9  18   9      724.20      621.41    330.89 o
  -8  18   9     2318.15     2284.42    410.95 o
  -7  18   9     7007.39     7430.04    562.18 o
  -6  18   9      641.51      844.63    177.76 o
  -5  18   9     5161.84     5350.51    354.46 o
  -4  18   9     1899.82     1636.99    185.20 o
  -3  18   9     1645.41     1823.97    175.94 o
  -2  18   9      887.12     1109.36    259.89 o
  -1  18   9     3914.70     3823.56    229.15 o
   0  18   9     6699.55     6615.66    446.13 o
   1  18   9    12481.74    12306.87    618.35 o
   2  18   9        1.33       86.05    107.30 o
   3  18   9     6997.10     7044.01    505.27 o
   4  18   9      458.55      474.51    134.00 o
   5  18   9     4281.99     4408.52    530.51 o
   6  18   9     3127.01     3050.89    595.35 o
  -9  19   9       29.76      130.43    191.17 o
  -8  19   9     5381.29     5753.14    617.38 o
  -7  19   9        2.80      324.29    147.52 o
  -6  19   9       71.55       89.32    104.31 o
  -5  19   9     1575.10     1439.27    190.13 o
  -4  19   9     1231.59     1096.43    162.42 o
  -3  19   9     5667.87     5620.05    313.99 o
  -2  19   9     3897.69     3975.71    258.16 o
  -1  19   9       52.69       23.35    155.49 o
   0  19   9     1332.73     1646.35    237.36 o
   1  19   9     1439.95     1168.02    207.45 o
   2  19   9    10855.02    11369.42    619.00 o
   3  19   9      121.06      461.91    224.49 o
   4  19   9      336.43      301.17    126.68 o
   5  19   9      607.13      825.63    286.40 o
   6  19   9      322.85      406.64    507.58 o
  -9  20   9      197.18      514.29    271.95 o
  -8  20   9      204.46      541.96    227.15 o
  -7  20   9       99.64      302.88    149.14 o
  -6  20   9     1107.93     1287.41    211.11 o
  -5  20   9     1223.70     1246.48    163.00 o
  -4  20   9    11891.94    11849.38    463.12 o
  -3  20   9     5935.65     6086.67    329.94 o
  -2  20   9       36.43      122.50     84.57 o
  -1  20   9    10784.95    10262.14    729.84 o
   0  20   9     3510.42     3662.64    350.32 o
   1  20   9     1295.98     1247.06    213.10 o
   2  20   9     5414.59     5685.87    674.31 o
   3  20   9     7876.32     7883.64    480.45 o
   4  20   9     2807.10     2574.72    309.36 o
   5  20   9     1314.86     1879.43    357.55 o
   6  20   9     6770.16     6721.55    884.83 o
  -8  21   9     3278.81     2773.90    567.84 o
  -7  21   9     8077.88     8588.78    593.11 o
  -6  21   9       14.48        8.20     90.25 o
  -5  21   9     1257.49     1524.31    176.02 o
  -4  21   9       19.35       60.74     73.02 o
  -3  21   9      854.37      807.08    133.56 o
  -2  21   9     4485.33     4422.60    291.37 o
  -1  21   9      348.58      203.22    126.00 o
   0  21   9     2993.27     3275.65    332.09 o
   1  21   9       58.67      -68.67    124.67 o
   2  21   9     5857.54     5893.23    451.87 o
   3  21   9     2189.66     2425.77    294.62 o
   4  21   9      128.95      249.63    114.87 o
   5  21   9     5681.17     5431.05    563.31 o
   6  21   9      621.96      785.92    364.60 o
  -8  22   9      527.19      913.64    388.26 o
  -7  22   9        2.79      304.74    129.61 o
  -6  22   9      664.05      675.23    164.20 o
  -5  22   9      600.25      568.20    119.33 o
  -4  22   9      660.47     1192.91    256.37 o
  -3  22   9     8700.57     8794.21    426.81 o
  -2  22   9      588.79      830.56    423.16 o
  -1  22   9     1858.62     1723.73    395.02 o
   0  22   9     3257.72     2873.15    340.22 o
   1  22   9     3904.23     3996.89    367.77 o
   2  22   9     2573.16     2319.08    292.45 o
   3  22   9     1651.22     1447.09    237.49 o
   4  22   9     3411.39     3155.88    336.15 o
   5  22   9        0.06       76.81    249.15 o
   6  22   9      600.86      741.30    515.72 o
  -8  23   9     1584.24     1798.82    457.89 o
  -7  23   9      137.44      -17.59    215.00 o
  -6  23   9     5053.95     5155.03    416.22 o
  -5  23   9      334.88      201.31    111.02 o
  -4  23   9    19173.10    19217.21    640.27 o
  -3  23   9      197.51      429.14    211.09 o
  -2  23   9     2182.08     2518.67    661.91 o
  -1  23   9        1.78       35.29    219.95 o
   0  23   9     2021.08     2455.07    303.35 o
   1  23   9     1031.87     1095.28    204.06 o
   2  23   9      631.36      767.30    314.10 o
   3  23   9      539.64      741.49    181.22 o
   4  23   9      506.56      738.81    192.10 o
   5  23   9      134.70       60.65    206.94 o
   6  23   9     1881.73     1755.27    494.15 o
  -8  24   9      210.57      550.16    572.60 o
  -7  24   9     2684.31     2813.86    347.95 o
  -6  24   9     5293.23     5432.74    420.68 o
  -5  24   9     3600.60     3881.75    312.74 o
  -4  24   9     3168.63     3122.90    282.34 o
  -3  24   9      868.52      889.45    135.24 o
  -2  24   9     1970.72     1542.85    358.64 o
  -1  24   9     5345.67     5718.66    696.72 o
   0  24   9     4716.68     4621.95    412.59 o
   1  24   9     2651.12     2724.85    312.61 o
   2  24   9      847.56      729.38    255.27 o
   3  24   9     3976.52     4010.89    381.02 o
   4  24   9     4730.10     4423.17    488.62 o
   5  24   9      532.83      728.73    237.96 o
   6  24   9     5934.22     5260.24    808.57 o
  -8  25   9     4094.92     4863.93    790.20 o
  -7  25   9     1499.09     1351.56    243.30 o
  -6  25   9     1261.93     1267.70    178.79 o
  -5  25   9     4218.78     4396.29    360.65 o
  -4  25   9     1083.24     1025.18    200.25 o
  -3  25   9       14.79       92.74     86.82 o
  -2  25   9       49.05       -2.22    185.74 o
  -1  25   9      284.19      285.06    212.18 o
   0  25   9      164.43       13.80    152.56 o
   1  25   9     1037.37     1143.26    217.61 o
   2  25   9      981.04      931.75    184.96 o
   3  25   9       78.81      168.01    165.03 o
   4  25   9       12.15      264.42    185.02 o
   5  25   9      630.54      593.16    303.16 o
   6  25   9      153.40      273.52    250.90 o
  -8  26   9      383.89     1669.18    495.12 o
  -7  26   9       14.85      105.08    136.75 o
  -6  26   9      227.02      364.25    104.61 o
  -5  26   9     2094.38     2132.90    269.51 o
  -4  26   9     3692.50     3674.63    306.80 o
  -3  26   9      476.58      531.45    212.08 o
  -2  26   9      210.40      519.27    562.34 o
  -1  26   9     1441.05     1167.02    349.67 o
   0  26   9     2491.04     2409.40    349.38 o
   1  26   9      590.46      790.51    169.75 o
   2  26   9     1585.69     1508.10    218.66 o
   3  26   9     7125.44     7008.01    511.72 o
   4  26   9      938.77      834.55    204.96 o
   5  26   9     1592.51      884.36    359.54 o
   6  26   9     2406.14     3083.43    617.04 o
  -8  27   9     1663.98     1450.87    387.79 o
  -7  27   9     1287.17     1486.83    279.74 o
  -6  27   9       25.64       44.68    101.39 o
  -5  27   9      303.16      157.98    114.35 o
  -4  27   9        6.07       59.21     62.79 o
  -3  27   9     2991.80     2438.02    457.85 o
  -2  27   9     3464.91     4000.04    632.40 o
  -1  27   9     1703.53     1511.67    371.27 o
   0  27   9      702.15      701.66    211.72 o
   1  27   9      234.03      140.67    105.21 o
   2  27   9      295.71      274.62    129.22 o
   3  27   9       68.70      435.19    170.27 o
   4  27   9     1337.07     1374.55    237.14 o
   5  27   9     1444.67     1154.25    386.32 o
  -8  28   9     1144.76     1201.89    270.81 o
  -7  28   9       90.66      381.76    183.67 o
  -6  28   9      380.42      254.97     90.17 o
  -5  28   9        7.21       27.84     86.65 o
  -4  28   9      396.69      801.76    281.75 o
  -3  28   9      776.06      860.19    289.06 o
  -2  28   9     4393.42     5011.13    671.55 o
  -1  28   9      430.03      250.31    173.13 o
   0  28   9      631.16      500.77    134.97 o
   1  28   9     1468.02     1573.75    357.66 o
   2  28   9     2207.01     1908.92    438.42 o
   3  28   9     1187.04     1309.86    247.51 o
   4  28   9       16.22      -21.68     95.18 o
   5  28   9        9.56      172.78    246.16 o
  -8  29   9      332.70      127.11    130.14 o
  -7  29   9     1076.26     1302.74    256.24 o
  -6  29   9      709.39      813.41    177.15 o
  -5  29   9      215.59       92.48    154.14 o
  -4  29   9     5638.62     5400.65    432.81 o
  -3  29   9      878.40     1034.65    249.09 o
  -2  29   9      200.93      164.51    171.56 o
  -1  29   9       60.20      590.78    514.93 o
   0  29   9        7.98      312.20    223.35 o
   1  29   9     2622.64     2727.26    394.08 o
   2  29   9     1369.65     1136.65    270.29 o
   3  29   9      325.10      656.48    233.44 o
   4  29   9       50.01       96.59    154.66 o
   5  29   9      141.37     -117.53    261.52 o
  -7  30   9     2110.47     2307.93    369.38 o
  -6  30   9     5792.01     6311.83    472.95 o
  -5  30   9      165.52      404.43    155.96 o
  -4  30   9       39.54      304.34    152.27 o
  -3  30   9     6080.21     6063.07    512.83 o
  -2  30   9     3117.54     3238.72    541.61 o
  -1  30   9     3137.23     3538.31    552.31 o
   0  30   9     5777.65     5470.44    533.09 o
   1  30   9     1540.17     1666.28    321.77 o
   2  30   9     1492.32     2007.52    355.68 o
   3  30   9      454.49      643.24    225.23 o
   4  30   9     2580.49     2452.84    435.55 o
   5  30   9      153.03      231.32    175.85 o
  -7  31   9     1214.02     1354.59    281.77 o
  -6  31   9     3233.75     3346.90    330.17 o
  -5  31   9     1646.68     1678.18    265.35 o
  -4  31   9      157.80      165.29    165.59 o
  -3  31   9      502.96      565.80    226.63 o
  -2  31   9      960.61     1218.82    435.38 o
  -1  31   9        2.86      -95.68    221.33 o
   0  31   9      530.42      257.62    182.49 o
   1  31   9     1162.28     1800.11    415.36 o
   2  31   9     2875.97     3641.60    471.10 o
   3  31   9      151.11       33.77    239.70 o
   4  31   9     1761.92     2857.26    527.32 o
   5  31   9     1391.66     1476.77    343.84 o
  -7  32   9      230.79      330.86    139.97 o
  -6  32   9      229.73      274.58    130.89 o
  -5  32   9      746.32      683.01    201.47 o
  -4  32   9     1967.74     1797.34    265.49 o
  -3  32   9     1748.21     1911.00    280.15 o
  -2  32   9      510.15      966.03    744.98 o
  -1  32   9      392.18      105.31    174.44 o
   0  32   9       32.51       34.75    114.96 o
   1  32   9     5730.82     5709.01    573.89 o
   2  32   9     2281.23     2447.12    399.26 o
   3  32   9     8965.97     9628.46    756.23 o
   4  32   9     5059.75     5280.82    624.75 o
   5  32   9       93.52      283.94    145.04 o
  -7  33   9       42.48      128.26    141.11 o
  -6  33   9      633.54      580.74    177.41 o
  -5  33   9     1469.58     1337.87    244.14 o
  -4  33   9       11.38      228.53    183.70 o
  -3  33   9      707.36      957.45    238.14 o
  -2  33   9     7597.12     7852.60    882.26 o
  -1  33   9       11.84      174.52    347.15 o
   0  33   9      601.20      639.81    222.62 o
   1  33   9     1827.88     1960.50    367.87 o
   2  33   9     2406.88     3021.74    449.04 o
   3  33   9     1244.92     2218.60    398.52 o
   4  33   9      143.55      198.94    201.94 o
   5  33   9      810.90      500.15    280.31 o
  -7  34   9     1069.95     1656.95    535.96 o
  -6  34   9      352.25      220.63    171.48 o
  -5  34   9     1709.45     1578.67    254.21 o
  -4  34   9      870.66     1231.56    249.76 o
  -3  34   9      292.09      290.86    129.27 o
  -2  34   9     3886.54     4220.61    403.41 o
  -1  34   9      191.33      296.48    186.37 o
   0  34   9     1779.52     1928.55    346.96 o
   1  34   9     2146.28     2356.58    383.79 o
   2  34   9     4064.54     5127.44    566.57 o
   3  34   9     1701.14     1960.40    346.89 o
   4  34   9      449.68      657.07    285.14 o
  -7  35   9     3212.25     3454.47    514.79 o
  -6  35   9      796.91      761.84    368.47 o
  -5  35   9       18.59       71.15    153.09 o
  -4  35   9     1591.55     1571.05    258.31 o
  -3  35   9      193.65       96.51    217.34 o
  -2  35   9     1238.27     1156.19    227.76 o
  -1  35   9        1.71       15.41    153.63 o
   0  35   9     2117.43     2342.05    394.19 o
   1  35   9      535.49      480.13    204.20 o
   2  35   9     2808.65     2808.01    440.91 o
   3  35   9       16.16      -24.64    107.21 o
   4  35   9      543.71      543.50    207.16 o
  -6  36   9     2637.93     2429.05    403.64 o
  -5  36   9      525.96      640.53    185.85 o
  -4  36   9      517.32      523.86    155.09 o
  -3  36   9    10345.82    10486.27    710.63 o
  -2  36   9     4088.98     4221.98    407.33 o
  -1  36   9       59.68       40.51    172.00 o
   0  36   9     5361.87     4905.15    709.69 o
   1  36   9      983.38     1182.38    293.90 o
   2  36   9      308.81      414.49    205.00 o
   3  36   9       54.67       79.80    121.30 o
   4  36   9        5.91      -84.83    144.44 o
  -6  37   9     1765.86     1674.27    351.25 o
  -5  37   9      520.37      858.79    207.49 o
  -4  37   9        2.11      185.92    102.63 o
  -3  37   9      178.71      712.41    245.14 o
  -2  37   9     2412.13     2327.47    309.96 o
  -1  37   9      481.40      683.44    330.76 o
   0  37   9        8.58      177.03    245.39 o
   1  37   9     2453.80     2883.03    445.42 o
   2  37   9     2186.24     2467.66    417.29 o
   3  37   9        2.21       75.98     89.20 o
   4  37   9      173.46      224.62    254.71 o
  -6  38   9      162.51      293.03    205.91 o
  -5  38   9     2250.59     2566.68    358.36 o
  -4  38   9      353.50      437.93    149.74 o
  -3  38   9     1872.36     1520.72    274.48 o
  -2  38   9      828.09      762.70    189.53 o
  -1  38   9     8044.66     8274.85    925.91 o
   0  38   9      341.46      307.60    203.30 o
   1  38   9     7230.12     7342.09    684.67 o
   2  38   9     4530.80     4464.05    550.26 o
   3  38   9        1.73      -32.61    177.21 o
   4  38   9     5976.68     5707.07    683.38 o
  -6  39   9      304.12      523.96    240.56 o
  -5  39   9     5004.37     5498.16    515.50 o
  -4  39   9      248.62      652.63    188.51 o
  -3  39   9       19.02      177.75    137.92 o
  -2  39   9     1857.00     1636.83    426.96 o
  -1  39   9      205.73      554.13    343.43 o
   0  39   9        3.45      163.10    370.94 o
   1  39   9     1382.49     2290.82    578.38 o
   2  39   9     2053.61     2419.30    410.79 o
   3  39   9      218.73      676.78    333.45 o
  -6  40   9       47.92      162.45    196.31 o
  -5  40   9     6176.78     6369.28    546.20 o
  -4  40   9     2567.31     2568.80    338.39 o
  -3  40   9      562.05      561.79    184.15 o
  -2  40   9        9.12      241.49    227.22 o
  -1  40   9      746.17      226.50    162.08 o
   0  40   9      241.02      282.12    257.86 o
   1  40   9     3263.89     4603.97    560.92 o
   2  40   9      637.92      709.28    237.58 o
   3  40   9     4742.82     4451.67    734.77 o
  -5  41   9      183.74      350.95    256.82 o
  -4  41   9     2192.11     2362.92    322.81 o
  -3  41   9      276.98     1946.28    593.10 o
  -2  41   9     4042.36     4784.76    950.09 o
  -1  41   9      382.17      705.03    321.96 o
   0  41   9       91.09      609.53    426.87 o
   1  41   9     2780.99     3802.07    513.06 o
   2  41   9      216.55       76.02    113.67 o
   3  41   9      470.80      518.68    307.92 o
  -5  42   9     1431.36     1287.71    350.64 o
  -4  42   9     1803.10     1672.08    274.18 o
  -3  42   9    13111.26    12490.27   1165.73 o
  -2  42   9     4515.77     4694.74    711.95 o
  -1  42   9      192.18       16.58    146.31 o
   0  42   9     9418.41     8007.34    939.55 o
   1  42   9     2425.06     3762.16    527.12 o
   2  42   9      734.40      456.11    269.66 o
   3  42   9      141.29     -276.46    276.46 o
  -5  43   9      816.24     1018.71    274.56 o
  -4  43   9      526.73      505.65    208.46 o
  -3  43   9      108.08      991.22    434.07 o
  -2  43   9      824.95     1380.52    437.66 o
  -1  43   9     2115.20     1663.56    463.69 o
   0  43   9      439.92      583.90    337.90 o
   1  43   9     6934.21     7445.28    723.41 o
   2  43   9      349.70       44.70    126.34 o
  -4  44   9     2037.14     1677.65    359.70 o
  -3  44   9      186.81      251.24    156.25 o
  -2  44   9     7916.44     6772.93    864.52 o
  -1  44   9     3592.92     3387.69    742.59 o
   0  44   9     3032.49     3452.35    703.58 o
   1  44   9     4577.07     4466.29    567.31 o
   2  44   9     2834.24     2697.31    449.01 o
  -4  45   9      850.61      388.16    295.06 o
  -3  45   9      122.70      109.50    171.05 o
  -2  45   9       59.47      585.09    734.32 o
  -1  45   9      193.12      208.32    396.16 o
   0  45   9      206.09      198.69    444.15 o
   1  45   9     1559.12     1970.29    397.14 o
  -3  46   9      254.80      246.23    263.44 o
  -2  46   9      225.49      353.47    191.79 o
  -1  46   9       82.89       53.33    151.52 o
   0  46   9      589.55      782.76    341.85 o
   1  46   9     2485.69     2002.91    387.72 o
  -3  47   9       74.87      140.55    225.40 o
  -2  47   9      170.54       23.96    177.56 o
  -1  47   9        7.77     -318.22    362.69 o
   0  47   9        8.90      256.09    310.31 o
  -2  48   9     3902.11     3234.34    629.93 o
  -1  48   9      175.06     -240.91    240.91 o
  -8   0  10      885.26      515.05    387.28 o
  -6   0  10     5139.20     5170.56    590.80 o
  -4   0  10    49913.84    49702.18   1893.83 o
  -2   0  10    19621.18    19054.49   1719.09 o
   0   0  10    56883.89    51603.48   2110.40 o
   2   0  10       25.83      -77.76     78.53 o
   4   0  10    10071.49     9771.42    573.77 o
   6   0  10     3791.30     3702.84    579.53 o
  -9   1  10        6.89       44.55    153.02 o
  -8   1  10      104.53      -33.06    254.78 o
  -7   1  10     2455.10     2813.71    328.62 o
  -6   1  10     2499.08     2357.56    284.26 o
  -5   1  10     1303.08     1329.12    185.50 o
  -4   1  10    18750.04    19228.14    977.63 o
  -3   1  10     7074.72     6907.71    532.29 o
  -2   1  10     4515.32     5239.10    646.89 o
  -1   1  10     1283.46     1389.00    233.46 o
   0   1  10      122.22      263.86     95.99 o
   1   1  10     2091.05     1985.82    176.49 o
   2   1  10      101.60      152.52     62.61 o
   3   1  10      164.95      121.89     58.05 o
   4   1  10      885.76      773.28    108.66 o
   5   1  10     1452.33     1805.45    275.60 o
   6   1  10      464.95      453.18    170.62 o
  -9   2  10     1852.12     1536.18    597.10 o
  -8   2  10     2059.75     2749.93    572.37 o
  -7   2  10     1106.22     1255.79    226.65 o
  -6   2  10       89.58      -37.94     96.52 o
  -5   2  10     1457.55     1266.01    186.47 o
  -4   2  10     7212.98     7443.62    386.40 o
  -3   2  10     7659.50     8534.91    588.76 o
  -2   2  10       19.44       38.95    116.62 o
  -1   2  10      645.87      522.53    155.47 o
   0   2  10     4958.22     4479.10    266.20 o
   1   2  10        0.33      -34.85     52.36 o
   2   2  10      700.21      711.91     85.98 o
   3   2  10      801.46      661.47     98.44 o
   4   2  10     2947.96     2845.38    217.77 o
   5   2  10      249.94      309.70    134.52 o
   6   2  10     1223.55     1787.49    295.56 o
  -9   3  10     1494.88     1349.77    395.33 o
  -8   3  10    14629.11    14507.60   1208.31 o
  -7   3  10       89.34      181.02    165.00 o
  -6   3  10      259.08      184.70    126.14 o
  -5   3  10      758.66      636.95    133.63 o
  -4   3  10     5365.09     5554.54    377.11 o
  -3   3  10      410.68      324.15    166.87 o
  -2   3  10       86.72       28.82    107.78 o
  -1   3  10      858.27      891.69    189.10 o
   0   3  10      469.33      480.12     95.02 o
   1   3  10     1992.74     1944.50    174.92 o
   2   3  10    15590.72    15607.76    414.98 o
   3   3  10     2156.12     2181.77    170.00 o
   4   3  10     2634.88     2566.08    225.48 o
   5   3  10      830.17     1325.46    235.97 o
   6   3  10     3965.39     4200.94    428.58 o
  -9   4  10     2034.25     2433.62    427.30 o
  -8   4  10      211.70      568.01    321.98 o
  -7   4  10      395.01      127.15    106.68 o
  -6   4  10      297.86       97.89     91.21 o
  -5   4  10     1186.97      953.28    176.56 o
  -4   4  10    15853.42    15719.39    559.13 o
  -3   4  10     7795.61     7521.32    458.58 o
  -2   4  10     3292.64     3520.66    380.66 o
  -1   4  10       30.43      -29.34     86.62 o
   0   4  10     1122.01      919.37    126.32 o
   1   4  10      108.93      133.25     67.97 o
   2   4  10     4904.63     4935.26    267.32 o
   3   4  10     2779.36     2820.36    192.25 o
   4   4  10     1843.71     1804.50    186.61 o
   5   4  10     1867.00     1831.88    270.20 o
   6   4  10      804.94      666.89    183.79 o
  -9   5  10      184.66       41.62    156.12 o
  -8   5  10       95.70       80.16    152.60 o
  -7   5  10        1.74      -60.00    135.74 o
  -6   5  10      268.13      182.62    113.81 o
  -5   5  10     1563.77     1242.49    187.20 o
  -4   5  10     5085.61     5226.55    333.25 o
  -3   5  10       62.53       56.12     93.93 o
  -2   5  10    11799.53    12318.42    698.29 o
  -1   5  10      793.73      590.14    169.10 o
   0   5  10       52.12       44.32    100.25 o
   1   5  10     5647.88     5498.43    461.53 o
   2   5  10      687.81      672.10     94.91 o
   3   5  10      157.20      181.29     51.48 o
   4   5  10      178.73      173.31    101.26 o
   5   5  10     1592.21     1379.54    242.92 o
   6   5  10      127.82      230.32    133.37 o
  -9   6  10      362.11      218.27    151.32 o
  -8   6  10     1490.36     1071.27    386.91 o
  -7   6  10     4946.27     4701.85    431.62 o
  -6   6  10     6807.02     6857.11    575.65 o
  -5   6  10      441.82      429.84    108.69 o
  -4   6  10    20895.46    20768.92    653.33 o
  -3   6  10     1740.11     1780.21    238.98 o
  -2   6  10     7145.98     7469.53    538.60 o
  -1   6  10     1146.19     1106.56    229.60 o
   0   6  10    37665.43    37645.95   1203.85 o
   1   6  10     2639.01     2749.30    276.63 o
   2   6  10     1924.44     1919.10    176.67 o
   3   6  10      123.11       56.83     58.83 o
   4   6  10      227.74      235.90    103.30 o
   5   6  10      123.84       15.33    150.76 o
   6   6  10     4752.22     4591.34    433.30 o
  -9   7  10      647.68      260.94    139.08 o
  -8   7  10      104.10       -0.58    142.90 o
  -7   7  10     1127.64     1107.94    222.67 o
  -6   7  10     3148.27     2911.73    380.42 o
  -5   7  10       25.48       85.39    109.11 o
  -4   7  10     2016.88     2095.88    215.39 o
  -3   7  10       34.83       37.06    112.38 o
  -2   7  10     1521.24     1420.29    130.68 o
  -1   7  10     4748.10     4654.32    434.53 o
   0   7  10      150.35      211.29    172.53 o
   1   7  10       92.84       82.86     69.22 o
   2   7  10     4401.64     4127.62    254.18 o
   3   7  10     3034.07     2818.78    199.48 o
   4   7  10     5175.29     5235.60    384.54 o
   5   7  10        4.67       27.97    109.37 o
   6   7  10      277.98      205.07    144.44 o
  -9   8  10      337.83      434.15    158.36 o
  -8   8  10      860.70      910.82    258.22 o
  -7   8  10      716.51      585.86    186.61 o
  -6   8  10       53.21        1.08    139.48 o
  -5   8  10     5063.35     4936.07    401.04 o
  -4   8  10    10017.14     9805.14    458.44 o
  -3   8  10     3926.56     3564.76    264.59 o
  -2   8  10     1480.14     1463.18    141.22 o
  -1   8  10      782.21      543.92    159.16 o
   0   8  10      426.81      346.45    126.47 o
   1   8  10      984.08      981.71    126.73 o
   2   8  10     2336.72     2643.16    200.15 o
   3   8  10      431.19      323.77    124.08 o
   4   8  10     7919.75     8285.93    483.16 o
   5   8  10      494.73      673.41    171.69 o
   6   8  10     2820.51     2721.29    332.26 o
  -9   9  10     2172.14     2716.32    465.79 o
  -8   9  10     4826.80     4811.75    571.38 o
  -7   9  10     1095.67      813.32    232.75 o
  -6   9  10     1191.54      976.66    207.93 o
  -5   9  10      402.20      584.86    142.85 o
  -4   9  10     6796.80     7456.39    405.49 o
  -3   9  10     1675.63     1541.90    178.00 o
  -2   9  10     5762.14     5592.37    281.33 o
  -1   9  10      849.70      847.05    194.15 o
   0   9  10     2168.07     2159.36    334.72 o
   1   9  10     4048.64     4034.28    242.66 o
   2   9  10     1109.12     1410.19    187.81 o
   3   9  10     1353.89     1446.36    166.79 o
   4   9  10     1436.30     1847.95    236.97 o
   5   9  10       63.50       36.68     95.09 o
   6   9  10      239.46       72.27     98.26 o
  -9  10  10     2003.50     1674.24    326.50 o
  -8  10  10      917.44     1134.84    353.85 o
  -7  10  10      136.57      -92.78    110.74 o
  -6  10  10      661.58      452.57    164.74 o
  -5  10  10     6967.99     6636.63    459.66 o
  -4  10  10       78.26        4.86    109.98 o
  -3  10  10     8423.44     8122.67    406.59 o
  -2  10  10        7.74       35.65     46.32 o
  -1  10  10     1342.64     1082.09    163.00 o
   0  10  10      324.94      175.76    115.78 o
   1  10  10        9.29       68.36     89.20 o
   2  10  10    13448.28    12944.36    451.00 o
   3  10  10       23.08       55.32     85.46 o
   4  10  10     4056.50     4470.74    346.97 o
   5  10  10     2528.89     2509.95    318.17 o
   6  10  10      363.28      391.14    169.54 o
  -9  11  10        0.27      -68.45    158.54 o
  -8  11  10     1663.52     1701.62    352.54 o
  -7  11  10       17.60       61.86    169.23 o
  -6  11  10      464.57      703.36    204.78 o
  -5  11  10      312.95      318.13    127.34 o
  -4  11  10     1900.21     1827.35    234.06 o
  -3  11  10     7240.96     6872.01    375.10 o
  -2  11  10     3944.55     3404.68    172.26 o
  -1  11  10      784.28      589.86    126.98 o
   0  11  10       80.02      421.15    198.04 o
   1  11  10      915.76      743.73     93.00 o
   2  11  10       41.58       16.18    170.69 o
   3  11  10      788.76      783.67    151.10 o
   4  11  10     1183.20     1146.98    175.23 o
   5  11  10     5837.21     6313.93    489.83 o
   6  11  10      632.27      747.79    264.94 o
  -9  12  10     1199.88     1060.67    318.82 o
  -8  12  10      292.34       45.90    223.95 o
  -7  12  10     3903.54     4373.15    534.02 o
  -6  12  10     1983.25     1928.04    272.57 o
  -5  12  10       32.47      132.59    159.85 o
  -4  12  10      547.15      353.88    140.89 o
  -3  12  10      419.40      327.19    133.90 o
  -2  12  10     5482.56     5113.54    239.41 o
  -1  12  10     1019.63      899.12    129.63 o
   0  12  10    37881.21    37838.95    779.95 o
   1  12  10      977.61      745.10    209.63 o
   2  12  10     1014.01      913.87    137.15 o
   3  12  10     4673.05     4727.46    315.42 o
   4  12  10      860.25     1313.34    237.12 o
   5  12  10      184.76      506.17    150.08 o
   6  12  10     3622.26     3691.63    483.93 o
  -9  13  10      133.63      196.80    212.45 o
  -8  13  10      198.49      241.28    155.98 o
  -7  13  10       14.84       26.56    147.96 o
  -6  13  10     2124.11     2228.10    368.57 o
  -5  13  10      103.75      128.55     98.91 o
  -4  13  10      216.51      141.89    105.00 o
  -3  13  10      696.36      808.33    152.80 o
  -2  13  10     1241.63     1340.49    133.81 o
  -1  13  10     6548.53     6198.07    289.95 o
   0  13  10      864.41      979.78    276.29 o
   1  13  10     7299.31     7444.26    618.68 o
   2  13  10     4381.59     4516.51    497.70 o
   3  13  10     3210.29     3010.63    254.77 o
   4  13  10     6113.22     6267.01    570.86 o
   5  13  10      867.06      888.78    241.76 o
   6  13  10       22.51       19.85    136.54 o
  -9  14  10      480.63      237.97    171.16 o
  -8  14  10      133.17       39.56    116.10 o
  -7  14  10      252.90      152.63    121.09 o
  -6  14  10       54.48       78.95    141.55 o
  -5  14  10      148.05      358.76    116.05 o
  -4  14  10    16448.26    16185.70    701.58 o
  -3  14  10     7548.15     7403.40    438.35 o
  -2  14  10     1821.20     2275.54    488.63 o
  -1  14  10     4670.22     4586.55    240.85 o
   0  14  10      379.44      212.17    103.68 o
   1  14  10     1153.60     1640.11    354.87 o
   2  14  10     4034.85     4194.55    493.61 o
   3  14  10      435.87      492.80    175.03 o
   4  14  10     7764.20     7513.77    657.09 o
   5  14  10       87.18      426.04    212.02 o
   6  14  10       11.89      460.12    283.82 o
  -9  15  10      233.77      264.00    469.00 o
  -8  15  10     4839.48     4615.99    563.66 o
  -7  15  10       89.36      259.44    150.36 o
  -6  15  10      538.54      783.89    234.00 o
  -5  15  10      181.90      210.89     88.63 o
  -4  15  10      815.35      796.43    236.20 o
  -3  15  10     1816.03     1690.69    205.43 o
  -2  15  10    10924.46    10789.20    598.15 o
  -1  15  10     2398.02     2323.66    241.11 o
   0  15  10       83.89      103.49     81.09 o
   1  15  10     5304.14     5313.77    526.54 o
   2  15  10     2893.45     3127.88    405.17 o
   3  15  10       41.92      300.85    154.59 o
   4  15  10     4504.99     4628.44    442.36 o
   5  15  10     2749.48     2562.05    384.53 o
   6  15  10     3005.01     2788.63    568.52 o
  -9  16  10     1092.64      665.24    289.02 o
  -8  16  10      647.40      866.57    274.30 o
  -7  16  10     1036.44      721.85    238.47 o
  -6  16  10      367.47      195.12    288.28 o
  -5  16  10      399.58      347.74    128.63 o
  -4  16  10       81.44      113.39     95.47 o
  -3  16  10      310.09      203.56     90.00 o
  -2  16  10      553.94      528.01    108.84 o
  -1  16  10      517.62      446.49     88.03 o
   0  16  10     1092.49      792.81    155.62 o
   1  16  10      232.07      138.20    105.37 o
   2  16  10      347.95      264.42    166.13 o
   3  16  10     9187.01     9180.25    607.34 o
   4  16  10     5598.29     5461.87    533.69 o
   5  16  10      447.92      883.43    295.55 o
   6  16  10       25.70      916.76    373.29 o
  -9  17  10     2534.88     2619.26    601.55 o
  -8  17  10      256.79      -22.00    179.24 o
  -7  17  10      483.18      685.69    245.06 o
  -6  17  10     1953.62     1792.01    327.67 o
  -5  17  10      759.22      686.34    148.58 o
  -4  17  10     2885.84     2890.91    259.68 o
  -3  17  10     5950.12     5727.24    357.40 o
  -2  17  10      260.21      237.23    122.72 o
  -1  17  10      112.07       90.55    123.60 o
   0  17  10     3025.23     2760.32    315.20 o
   1  17  10      473.57      592.77    166.73 o
   2  17  10      999.88     1042.93    376.07 o
   3  17  10      312.99      396.67    266.62 o
   4  17  10     2849.73     3609.20    408.84 o
   5  17  10    10058.81     9834.65    803.19 o
   6  17  10     2410.67     2418.65    550.43 o
  -8  18  10        5.18      206.49    186.85 o
  -7  18  10     3465.14     4282.48    535.49 o
  -6  18  10     1062.92      972.88    191.67 o
  -5  18  10      117.14      -41.99     97.43 o
  -4  18  10     3331.73     3343.00    336.03 o
  -3  18  10      662.35      785.24    122.76 o
  -2  18  10     2501.28     2406.44    216.77 o
  -1  18  10     4411.18     4266.42    225.00 o
   0  18  10    22424.27    23147.54    953.42 o
   1  18  10     4004.18     4217.85    387.89 o
   2  18  10     5925.44     5775.81    558.37 o
   3  18  10      519.58      503.10    155.17 o
   4  18  10     2943.98     3470.71    386.72 o
   5  18  10     2711.19     2908.95    450.57 o
   6  18  10     1202.89     1439.60    414.14 o
  -8  19  10      266.99      147.99    233.97 o
  -7  19  10       53.48      458.25    256.00 o
  -6  19  10      392.88      359.09    118.00 o
  -5  19  10       55.53       45.97     96.86 o
  -4  19  10     4392.94     3946.31    315.05 o
  -3  19  10       28.70       65.39     71.95 o
  -2  19  10       39.96      112.55    125.73 o
  -1  19  10      431.93      917.65    211.69 o
   0  19  10      170.48      122.65    205.51 o
   1  19  10     4934.71     5245.16    427.66 o
   2  19  10     2268.57     2228.92    301.15 o
   3  19  10       28.94      207.73    139.27 o
   4  19  10      171.43      461.84    178.57 o
   5  19  10      509.26      674.66    255.76 o
   6  19  10       12.00      -66.10    447.99 o
  -8  20  10     1170.54     1812.33    384.67 o
  -7  20  10      184.25      264.70    234.66 o
  -6  20  10      613.57      501.19    173.24 o
  -5  20  10       89.48      114.32     95.58 o
  -4  20  10     1650.96     1598.43    182.34 o
  -3  20  10    17312.23    16036.63    574.01 o
  -2  20  10     9162.24     9413.78    424.81 o
  -1  20  10       40.13       59.54    119.86 o
   0  20  10     4542.09     4935.28    459.68 o
   1  20  10      529.35      656.39    340.47 o
   2  20  10     8378.33     8416.92    557.50 o
   3  20  10      781.24      793.64    219.91 o
   4  20  10     1962.72     2659.44    444.02 o
   5  20  10      115.64      269.74    186.62 o
   6  20  10      345.27      943.91    569.43 o
  -8  21  10     8912.55     9227.30    798.77 o
  -7  21  10     1609.42     1734.74    279.71 o
  -6  21  10     5351.34     5462.39    424.97 o
  -5  21  10     1063.26      940.42    152.60 o
  -4  21  10     1682.86     1420.36    194.65 o
  -3  21  10      957.32     1088.68    165.12 o
  -2  21  10     3927.42     3839.96    339.01 o
  -1  21  10     4246.36     4367.36    413.09 o
   0  21  10      187.17      349.93    244.05 o
   1  21  10     8829.59     8698.81    642.35 o
   2  21  10     2888.02     2920.93    334.31 o
   3  21  10      445.83      766.08    206.50 o
   4  21  10    11580.69    11863.20    841.43 o
   5  21  10      233.36      137.10    170.88 o
  -8  22  10      154.84      581.86    414.59 o
  -7  22  10     1029.25     1375.58    302.86 o
  -6  22  10      238.98      168.72    128.91 o
  -5  22  10      387.48      286.83    105.29 o
  -4  22  10     4554.09     4736.44    346.47 o
  -3  22  10     1314.88     1193.42    164.85 o
  -2  22  10     4309.04     4747.71    387.56 o
  -1  22  10      123.86      281.11    216.54 o
   0  22  10     6939.71     6410.99    544.12 o
   1  22  10      692.58      700.47    209.21 o
   2  22  10      320.21       79.41    136.99 o
   3  22  10     8250.60     8160.19    575.08 o
   4  22  10      500.54      526.74    220.59 o
   5  22  10      517.45     1482.79    357.49 o
  -8  23  10      214.76       52.02    417.42 o
  -7  23  10        5.16       56.69    131.82 o
  -6  23  10     1581.66     1659.83    273.66 o
  -5  23  10     7521.79     7754.85    475.77 o
  -4  23  10      816.38      886.14    162.19 o
  -3  23  10      104.81      -69.44     69.44 o
  -2  23  10       41.06      474.10    279.96 o
  -1  23  10      286.63      610.36    206.97 o
   0  23  10     1439.69     1365.07    298.94 o
   1  23  10      417.13      268.35    468.51 o
   2  23  10      282.44      313.15    150.15 o
   3  23  10       48.51      244.78    139.55 o
   4  23  10        7.92      169.83    172.58 o
   5  23  10     6108.80     5495.43    896.18 o
  -8  24  10       14.12     -320.71    527.51 o
  -7  24  10     2742.90     2402.53    334.31 o
  -6  24  10     1251.49     1421.71    247.90 o
  -5  24  10      859.79      811.79    147.11 o
  -4  24  10      681.08      578.41    131.52 o
  -3  24  10      561.72      425.80    154.42 o
  -2  24  10     1754.90     1779.89    424.82 o
  -1  24  10     4971.00     4999.49    683.44 o
   0  24  10     7875.92     8052.09    622.67 o
   1  24  10     5934.42     7050.23    598.49 o
   2  24  10     6911.77     7220.73    530.07 o
   3  24  10     3589.15     3740.83    387.19 o
   4  24  10     2498.03     2643.44    412.96 o
   5  24  10      704.49      891.62    363.12 o
  -8  25  10     1006.98     1475.68    479.19 o
  -7  25  10       44.55       26.82    216.37 o
  -6  25  10      160.71      245.23     96.11 o
  -5  25  10      193.24      280.98    172.30 o
  -4  25  10      905.47      848.66    158.21 o
  -3  25  10     1466.31     1664.06    302.53 o
  -2  25  10     1630.41     1573.11    493.30 o
  -1  25  10      156.87      371.61    241.43 o
   0  25  10      550.42      809.10    232.73 o
   1  25  10     1945.30     2230.11    357.73 o
   2  25  10       70.15      360.99    276.78 o
   3  25  10      429.61      516.03    172.94 o
   4  25  10      198.52      430.92    431.92 o
   5  25  10      645.90      613.67    521.29 o
  -8  26  10      198.50      361.39    277.53 o
  -7  26  10     1085.10     1605.19    320.39 o
  -6  26  10      270.88      540.55    167.96 o
  -5  26  10      183.41      -10.29    112.70 o
  -4  26  10      905.97      824.41    211.29 o
  -3  26  10    11378.52    11328.77    761.89 o
  -2  26  10      558.90      723.11    342.85 o
  -1  26  10     1130.20      650.64    263.68 o
   0  26  10     1149.03     1280.78    254.13 o
   1  26  10     1216.73     1128.66    374.86 o
   2  26  10     6959.86     6714.00    619.56 o
   3  26  10      754.60      583.25    176.60 o
   4  26  10      738.31     1009.93    259.71 o
   5  26  10       97.78       18.97    208.29 o
  -8  27  10     2796.32     2166.30    826.53 o
  -7  27  10     6465.06     6748.58    564.73 o
  -6  27  10      552.15      307.44    143.42 o
  -5  27  10      451.27      326.93    102.57 o
  -4  27  10     4159.81     3745.06    318.56 o
  -3  27  10     1138.29      935.13    300.21 o
  -2  27  10     2896.40     2829.56    519.40 o
  -1  27  10      308.66      384.00    335.37 o
   0  27  10      127.87       31.88    130.28 o
   1  27  10     5221.95     5197.27    523.06 o
   2  27  10      621.23      427.06    237.59 o
   3  27  10       37.29       47.37    188.31 o
   4  27  10     1943.21     1766.39    318.76 o
   5  27  10      430.68      -61.41    186.57 o
  -7  28  10     2234.16     2169.26    404.77 o
  -6  28  10      284.89      357.65    143.18 o
  -5  28  10       19.11       67.64    134.81 o
  -4  28  10     1001.43     1235.16    225.31 o
  -3  28  10     2883.61     2786.67    385.32 o
  -2  28  10      482.36      560.94    294.85 o
  -1  28  10     1390.84     1318.42    359.14 o
   0  28  10        8.75       69.43    124.30 o
   1  28  10      235.92      275.58    240.16 o
   2  28  10       71.31      -17.50    158.10 o
   3  28  10     1651.20     1352.89    332.41 o
   4  28  10        8.18       82.11    221.16 o
   5  28  10      301.39      301.51    166.13 o
  -7  29  10      328.13      270.43    108.68 o
  -6  29  10       15.00      -43.00     90.46 o
  -5  29  10     3760.45     3696.62    384.13 o
  -4  29  10        2.79     -107.20    107.20 o
  -3  29  10       14.60     -163.17    238.80 o
  -2  29  10     1695.39     1381.11    357.21 o
  -1  29  10     1279.12     1276.75    405.43 o
   0  29  10        0.10        2.87    171.47 o
   1  29  10     1202.79     1357.92    558.88 o
   2  29  10      598.53      959.95    244.57 o
   3  29  10      270.45      279.87    199.11 o
   4  29  10     1528.03     1875.99    371.70 o
   5  29  10     3575.56     3119.79    641.55 o
  -7  30  10      561.73      629.39    219.36 o
  -6  30  10        4.31        5.93    121.44 o
  -5  30  10       60.84       79.18    105.72 o
  -4  30  10      597.61      490.56    417.86 o
  -3  30  10       43.89     -216.44    216.44 o
  -2  30  10     1129.41     1269.81    375.88 o
  -1  30  10     7767.94     7823.18    897.01 o
   0  30  10      939.75     1058.46    247.54 o
   1  30  10     9874.40    11024.52    809.66 o
   2  30  10     2155.72     2041.42    352.36 o
   3  30  10     2794.82     3513.57    472.24 o
   4  30  10      817.99      684.97    279.48 o
  -7  31  10     1185.18     1111.81    283.20 o
  -6  31  10      802.78      837.65    208.93 o
  -5  31  10       49.92       34.60    253.50 o
  -4  31  10      463.46      784.63    259.68 o
  -3  31  10        2.39      804.88    844.37 o
  -2  31  10      825.06      620.35    271.75 o
  -1  31  10     4112.69     4202.02    652.11 o
   0  31  10     1133.12      898.96    248.57 o
   1  31  10     2516.14     3053.06    580.52 o
   2  31  10      913.72     1349.50    349.82 o
   3  31  10     2317.85     2979.09    483.32 o
   4  31  10       97.43       28.07    199.02 o
  -7  32  10     2732.06     3298.43    496.80 o
  -6  32  10     3116.90     3475.83    400.89 o
  -5  32  10        7.35     -188.33    188.33 o
  -4  32  10      172.65      685.22    290.27 o
  -3  32  10     5810.03     5004.90    706.56 o
  -2  32  10      285.34      635.58    660.25 o
  -1  32  10        2.01      274.00    703.05 o
   0  32  10     2193.48     2439.42    374.11 o
   1  32  10      943.21     1574.68    471.32 o
   2  32  10     5158.63     5571.05    600.21 o
   3  32  10     3944.34     5101.14    684.09 o
   4  32  10      508.19      679.01    239.17 o
  -7  33  10     1226.27     1062.85    304.67 o
  -6  33  10      352.95      129.35    110.57 o
  -5  33  10       37.04       45.94    192.00 o
  -4  33  10     3382.03     3730.80    480.22 o
  -3  33  10     4320.50     4545.23    707.24 o
  -2  33  10       44.71      165.19    276.45 o
  -1  33  10      143.70       -9.44    144.74 o
   0  33  10      767.65      526.76    211.01 o
   1  33  10     3127.41     2877.50    419.42 o
   2  33  10     1164.15     1703.28    343.09 o
   3  33  10      500.27      522.23    256.19 o
   4  33  10       24.38      201.16    242.62 o
  -6  34  10      454.47      353.37    129.34 o
  -5  34  10      935.92     1091.18    227.51 o
  -4  34  10     1816.12     2283.96    386.70 o
  -3  34  10     1923.47     1595.72    447.44 o
  -2  34  10     1030.80      682.82    405.54 o
  -1  34  10      318.64      643.79    347.04 o
   0  34  10      307.29      398.30    179.15 o
   1  34  10      940.61     1096.63    322.81 o
   2  34  10     3304.27     2873.75    431.84 o
   3  34  10     1692.17     1383.77    303.14 o
   4  34  10       31.66     -151.41    442.25 o
  -6  35  10        7.65        8.32    114.34 o
  -5  35  10      412.15      579.02    167.85 o
  -4  35  10      345.78      600.33    258.21 o
  -3  35  10      427.84      728.40    290.85 o
  -2  35  10      450.59     -157.28    188.21 o
  -1  35  10     1897.24     1957.91    536.53 o
   0  35  10     1151.41     1069.92    267.57 o
   1  35  10     4176.05     4856.30    569.38 o
   2  35  10      381.59      -13.61    146.92 o
   3  35  10       27.12     -122.39    122.39 o
   4  35  10      830.65      435.04    182.57 o
  -6  36  10      275.06      238.74    165.97 o
  -5  36  10      149.46       35.48    113.87 o
  -4  36  10     6503.21     6373.33    509.69 o
  -3  36  10        7.08       76.78    210.51 o
  -2  36  10       56.88      194.44    525.36 o
  -1  36  10     5734.97     6256.34    843.12 o
   0  36  10      231.67      679.73    238.32 o
   1  36  10     3151.85     4120.67    527.17 o
   2  36  10       21.28       43.23    156.04 o
   3  36  10       87.52      113.72    277.78 o
  -6  37  10     1894.73     2137.61    389.12 o
  -5  37  10       16.18      167.95    106.83 o
  -4  37  10       21.91       78.36    171.70 o
  -3  37  10     1477.63     1911.18    513.25 o
  -2  37  10        3.10      234.59    372.73 o
  -1  37  10      621.73      602.06    333.51 o
   0  37  10     1384.89     1757.51    358.40 o
   1  37  10     3534.70     4736.63    566.96 o
   2  37  10     2332.43     2014.31    364.11 o
   3  37  10      199.12      376.32    398.43 o
  -6  38  10     2682.63     2915.95    456.62 o
  -5  38  10      208.47      282.38    137.20 o
  -4  38  10     1981.72     2308.38    317.60 o
  -3  38  10     5081.98     5143.89    767.27 o
  -2  38  10     4604.45     5251.45    797.69 o
  -1  38  10      401.03      107.16    186.81 o
   0  38  10     2017.55     2619.89    427.49 o
   1  38  10      306.52      842.50    247.42 o
   2  38  10        9.40      162.12    170.26 o
   3  38  10     6552.42     7076.35    927.58 o
  -5  39  10       54.07      185.28    104.99 o
  -4  39  10     2980.59     2967.34    465.05 o
  -3  39  10      558.91      677.83    323.41 o
  -2  39  10     4785.20     4430.73    715.74 o
  -1  39  10       25.58     -155.15    178.80 o
   0  39  10     2646.51     3097.36    463.83 o
   1  39  10     1657.09     1519.98    333.38 o
   2  39  10      383.39      291.74    179.46 o
   3  39  10      160.61     1000.87    397.67 o
  -5  40  10      536.06      495.75    174.08 o
  -4  40  10      141.72      287.43    191.84 o
  -3  40  10     2278.73     2482.83    551.07 o
  -2  40  10       45.91      176.75    281.02 o
  -1  40  10     2261.61     2103.66    491.68 o
   0  40  10     2624.34     2995.85    467.92 o
   1  40  10      638.62      799.13    248.75 o
   2  40  10     8386.58     8159.00    766.33 o
  -5  41  10     2860.36     2712.35    443.81 o
  -4  41  10        1.24      596.07    290.02 o
  -3  41  10       36.85      617.68    356.33 o
  -2  41  10     1081.91     1536.94    451.56 o
  -1  41  10       19.47      228.18    376.09 o
   0  41  10      783.90      859.73    260.86 o
   1  41  10        9.76       17.72    127.95 o
   2  41  10     1787.44     2048.30    478.40 o
  -4  42  10     7995.81     6976.72    707.92 o
  -3  42  10      761.02     1726.84    422.01 o
  -2  42  10      371.08      843.94    361.60 o
  -1  42  10     5396.41     4067.27    688.22 o
   0  42  10     2190.26     1946.49    368.27 o
   1  42  10     3647.87     3700.07    528.49 o
   2  42  10      395.78      397.02    444.14 o
  -4  43  10      719.46      988.32    368.59 o
  -3  43  10      274.53     1123.40    450.37 o
  -2  43  10     3079.27     3019.20    595.54 o
  -1  43  10      906.52     1569.04    499.86 o
   0  43  10      354.82      332.99    158.11 o
   1  43  10      286.76      705.34    347.36 o
  -3  44  10     8408.95     7799.10    961.96 o
  -2  44  10      103.63      562.14    306.14 o
  -1  44  10     8822.16     8871.57   1053.96 o
   0  44  10     1461.03     1575.93    346.80 o
   1  44  10      216.75      199.15    191.00 o
  -3  45  10      138.95      936.17    459.03 o
  -2  45  10     3760.89     2672.61    558.09 o
  -1  45  10     1005.93     1269.29    476.19 o
   0  45  10      812.37     1105.67    293.95 o
  -2  46  10      112.70      449.63    281.09 o
  -1  46  10      137.77     -105.68    369.64 o
  -9   0  11        1.51       41.09    215.11 o
  -7   0  11    14529.05    16211.15   1118.77 o
  -5   0  11    11057.87    13150.13   1612.53 o
  -3   0  11      242.55      263.38    340.15 o
  -1   0  11     4273.66     4635.51    908.46 o
   1   0  11    30469.48    29995.88   1091.88 o
   3   0  11     3666.75     3504.32    324.42 o
   5   0  11     2908.10     2730.95    493.70 o
  -9   1  11     2504.13     2706.21    574.04 o
  -8   1  11      319.51      435.73    298.31 o
  -7   1  11       27.67       53.29    132.07 o
  -6   1  11     3980.25     4325.74    376.99 o
  -5   1  11     9965.18    10001.86    620.05 o
  -4   1  11     1161.77      882.29    241.21 o
  -3   1  11      741.32      882.48    329.92 o
  -2   1  11     4727.14     4603.33    642.86 o
  -1   1  11        7.75      -95.48    153.41 o
   0   1  11     2253.56     2598.36    492.36 o
   1   1  11     2535.64     2186.60    246.90 o
   2   1  11       61.27       13.89     54.11 o
   3   1  11      220.01      159.22    108.20 o
   4   1  11     2123.31     2275.83    239.33 o
   5   1  11     6953.82     7493.22    561.40 o
   6   1  11      137.75      -64.42    113.44 o
  -9   2  11      395.63      906.96    479.89 o
  -8   2  11     1821.19     1776.77    460.30 o
  -7   2  11       48.07      -15.17    127.32 o
  -6   2  11     2356.25     2367.08    283.11 o
  -5   2  11      392.38      419.95    299.71 o
  -4   2  11     3729.17     3661.84    449.97 o
  -3   2  11    11543.64    12561.47   1063.89 o
  -2   2  11     1777.91     1828.17    433.98 o
  -1   2  11       78.46      330.08    202.45 o
   0   2  11     3166.91     2963.58    230.95 o
   1   2  11      441.23      277.26    178.23 o
   2   2  11        1.92       95.28     49.95 o
   3   2  11     1636.32     1605.37    151.62 o
   4   2  11      299.54      240.80     95.62 o
   5   2  11       26.45      229.80    243.96 o
   6   2  11      300.49      267.67    144.66 o
  -9   3  11    11396.97    12353.03   1179.87 o
  -8   3  11     1511.47     1354.72    411.06 o
  -7   3  11      143.09       42.43    118.11 o
  -6   3  11      278.33       97.47    130.50 o
  -5   3  11     4529.92     4669.86    425.86 o
  -4   3  11     1689.29     1472.21    275.49 o
  -3   3  11      420.20     1301.88    962.12 o
  -2   3  11        0.48      217.54    246.59 o
  -1   3  11     2200.71     2527.50    567.18 o
   0   3  11      448.34      507.07    101.71 o
   1   3  11    13084.79    12544.98    500.36 o
   2   3  11     3278.46     3040.33    200.08 o
   3   3  11       97.52       29.51     63.64 o
   4   3  11      458.40      378.14     87.96 o
   5   3  11      198.52      239.36    102.47 o
   6   3  11     2102.87     2062.98    318.54 o
  -9   4  11      240.12      251.90    228.31 o
  -8   4  11     1920.29     2070.71    527.45 o
  -7   4  11     1851.26     1955.14    276.48 o
  -6   4  11        6.10     -113.36    284.90 o
  -5   4  11     4399.95     4967.48    438.07 o
  -4   4  11     1046.86      844.24    273.28 o
  -3   4  11    20970.25    23008.65   1440.96 o
  -2   4  11     1252.32     1035.23    309.49 o
  -1   4  11    11240.30    10503.02    952.29 o
   0   4  11      962.82      731.91    133.06 o
   1   4  11     2847.88     2971.58    356.64 o
   2   4  11     2277.46     1983.71    161.68 o
   3   4  11      711.74      550.12    122.01 o
   4   4  11      145.24      168.17     87.08 o
[truncated: 106,874 more chars]
